# Supplementary material for: Factors Affecting Infestation by Triatoma infestans in a Rural Area of the Humid Chaco in Argentina: A Multi-Model Inference Approach
Source: PLoS Negl Trop Dis. 2011 Oct 18;5(10):e1349. doi: 10.1371/journal.pntd.0001349 (PMC3196485; doi:10.1371/journal.pntd.0001349)
Supplement: Script S1 — Script used for assessing the relative importance of different variables in relation to site-specific infestation and abundance of T. infestans . (TXT) [file pntd.0001349.s005.txt]

ref_availp=matrix(0,16383,2)
InsecticideYesp=matrix(0,16383,2)
humanp=matrix(0,16383,2)
ad_birdsp=matrix(0,16383,2)
dogcatp=matrix(0,16383,2)
fledgp=matrix(0,16383,2)
EcotopeCoDp=matrix(0,16383,2)
cardboardp=matrix(0,16383,2)
mudp=matrix(0,16383,2)
thatchp=matrix(0,16383,2)
brickp=matrix(0,16383,2)
metalp=matrix(0,16383,2)
woodp=matrix(0,16383,2)
Ethnictobap=matrix(0,16383,2)
mod=glm.nb(titmc~ref_avail+Insecticide+human+ad_birds+dogcat+fledg+Ecotope+cardboard+mud+thatch+brick+metal+wood+Ethnic,maxit=100)
aic=AIC(mod)
ref_availp[1,]=coefficients(summary(mod))[names(mod$coefficients)=="ref_avail",1:2]
InsecticideYesp[1,]=coefficients(summary(mod))[names(mod$coefficients)=="InsecticideYes",1:2]
humanp[1,]=coefficients(summary(mod))[names(mod$coefficients)=="human",1:2]
ad_birdsp[1,]=coefficients(summary(mod))[names(mod$coefficients)=="ad_birds",1:2]
dogcatp[1,]=coefficients(summary(mod))[names(mod$coefficients)=="dogcat",1:2]
fledgp[1,]=coefficients(summary(mod))[names(mod$coefficients)=="fledg",1:2]
EcotopeCoDp[1,]=coefficients(summary(mod))[names(mod$coefficients)=="EcotopeCoD",1:2]
cardboardp[1,]=coefficients(summary(mod))[names(mod$coefficients)=="cardboard",1:2]
mudp[1,]=coefficients(summary(mod))[names(mod$coefficients)=="mud",1:2]
thatchp[1,]=coefficients(summary(mod))[names(mod$coefficients)=="thatch",1:2]
brickp[1,]=coefficients(summary(mod))[names(mod$coefficients)=="brick",1:2]
metalp[1,]=coefficients(summary(mod))[names(mod$coefficients)=="metal",1:2]
woodp[1,]=coefficients(summary(mod))[names(mod$coefficients)=="wood",1:2]
Ethnictobap[1,]=coefficients(summary(mod))[names(mod$coefficients)=="Ethnictoba",1:2]
mod=glm.nb(titmc~Insecticide+human+ad_birds+dogcat+fledg+Ecotope+cardboard+mud+thatch+brick+metal+wood+Ethnic,maxit=100)
aic[2]=AIC(mod)
InsecticideYesp[2,]=coefficients(summary(mod))[names(mod$coefficients)=="InsecticideYes",1:2]
humanp[2,]=coefficients(summary(mod))[names(mod$coefficients)=="human",1:2]
ad_birdsp[2,]=coefficients(summary(mod))[names(mod$coefficients)=="ad_birds",1:2]
dogcatp[2,]=coefficients(summary(mod))[names(mod$coefficients)=="dogcat",1:2]
fledgp[2,]=coefficients(summary(mod))[names(mod$coefficients)=="fledg",1:2]
EcotopeCoDp[2,]=coefficients(summary(mod))[names(mod$coefficients)=="EcotopeCoD",1:2]
cardboardp[2,]=coefficients(summary(mod))[names(mod$coefficients)=="cardboard",1:2]
mudp[2,]=coefficients(summary(mod))[names(mod$coefficients)=="mud",1:2]
thatchp[2,]=coefficients(summary(mod))[names(mod$coefficients)=="thatch",1:2]
brickp[2,]=coefficients(summary(mod))[names(mod$coefficients)=="brick",1:2]
metalp[2,]=coefficients(summary(mod))[names(mod$coefficients)=="metal",1:2]
woodp[2,]=coefficients(summary(mod))[names(mod$coefficients)=="wood",1:2]
Ethnictobap[2,]=coefficients(summary(mod))[names(mod$coefficients)=="Ethnictoba",1:2]
mod=glm.nb(titmc~ref_avail+human+ad_birds+dogcat+fledg+Ecotope+cardboard+mud+thatch+brick+metal+wood+Ethnic,maxit=100)
aic[3]=AIC(mod)
ref_availp[3,]=coefficients(summary(mod))[names(mod$coefficients)=="ref_avail",1:2]
humanp[3,]=coefficients(summary(mod))[names(mod$coefficients)=="human",1:2]
ad_birdsp[3,]=coefficients(summary(mod))[names(mod$coefficients)=="ad_birds",1:2]
dogcatp[3,]=coefficients(summary(mod))[names(mod$coefficients)=="dogcat",1:2]
fledgp[3,]=coefficients(summary(mod))[names(mod$coefficients)=="fledg",1:2]
EcotopeCoDp[3,]=coefficients(summary(mod))[names(mod$coefficients)=="EcotopeCoD",1:2]
cardboardp[3,]=coefficients(summary(mod))[names(mod$coefficients)=="cardboard",1:2]
mudp[3,]=coefficients(summary(mod))[names(mod$coefficients)=="mud",1:2]
thatchp[3,]=coefficients(summary(mod))[names(mod$coefficients)=="thatch",1:2]
brickp[3,]=coefficients(summary(mod))[names(mod$coefficients)=="brick",1:2]
metalp[3,]=coefficients(summary(mod))[names(mod$coefficients)=="metal",1:2]
woodp[3,]=coefficients(summary(mod))[names(mod$coefficients)=="wood",1:2]
Ethnictobap[3,]=coefficients(summary(mod))[names(mod$coefficients)=="Ethnictoba",1:2]
mod=glm.nb(titmc~human+ad_birds+dogcat+fledg+Ecotope+cardboard+mud+thatch+brick+metal+wood+Ethnic,maxit=100)
aic[4]=AIC(mod)
humanp[4,]=coefficients(summary(mod))[names(mod$coefficients)=="human",1:2]
ad_birdsp[4,]=coefficients(summary(mod))[names(mod$coefficients)=="ad_birds",1:2]
dogcatp[4,]=coefficients(summary(mod))[names(mod$coefficients)=="dogcat",1:2]
fledgp[4,]=coefficients(summary(mod))[names(mod$coefficients)=="fledg",1:2]
EcotopeCoDp[4,]=coefficients(summary(mod))[names(mod$coefficients)=="EcotopeCoD",1:2]
cardboardp[4,]=coefficients(summary(mod))[names(mod$coefficients)=="cardboard",1:2]
mudp[4,]=coefficients(summary(mod))[names(mod$coefficients)=="mud",1:2]
thatchp[4,]=coefficients(summary(mod))[names(mod$coefficients)=="thatch",1:2]
brickp[4,]=coefficients(summary(mod))[names(mod$coefficients)=="brick",1:2]
metalp[4,]=coefficients(summary(mod))[names(mod$coefficients)=="metal",1:2]
woodp[4,]=coefficients(summary(mod))[names(mod$coefficients)=="wood",1:2]
Ethnictobap[4,]=coefficients(summary(mod))[names(mod$coefficients)=="Ethnictoba",1:2]
mod=glm.nb(titmc~ref_avail+Insecticide+ad_birds+dogcat+fledg+Ecotope+cardboard+mud+thatch+brick+metal+wood+Ethnic,maxit=100)
aic[5]=AIC(mod)
ref_availp[5,]=coefficients(summary(mod))[names(mod$coefficients)=="ref_avail",1:2]
InsecticideYesp[5,]=coefficients(summary(mod))[names(mod$coefficients)=="InsecticideYes",1:2]
ad_birdsp[5,]=coefficients(summary(mod))[names(mod$coefficients)=="ad_birds",1:2]
dogcatp[5,]=coefficients(summary(mod))[names(mod$coefficients)=="dogcat",1:2]
fledgp[5,]=coefficients(summary(mod))[names(mod$coefficients)=="fledg",1:2]
EcotopeCoDp[5,]=coefficients(summary(mod))[names(mod$coefficients)=="EcotopeCoD",1:2]
cardboardp[5,]=coefficients(summary(mod))[names(mod$coefficients)=="cardboard",1:2]
mudp[5,]=coefficients(summary(mod))[names(mod$coefficients)=="mud",1:2]
thatchp[5,]=coefficients(summary(mod))[names(mod$coefficients)=="thatch",1:2]
brickp[5,]=coefficients(summary(mod))[names(mod$coefficients)=="brick",1:2]
metalp[5,]=coefficients(summary(mod))[names(mod$coefficients)=="metal",1:2]
woodp[5,]=coefficients(summary(mod))[names(mod$coefficients)=="wood",1:2]
Ethnictobap[5,]=coefficients(summary(mod))[names(mod$coefficients)=="Ethnictoba",1:2]
mod=glm.nb(titmc~Insecticide+ad_birds+dogcat+fledg+Ecotope+cardboard+mud+thatch+brick+metal+wood+Ethnic,maxit=100)
aic[6]=AIC(mod)
InsecticideYesp[6,]=coefficients(summary(mod))[names(mod$coefficients)=="InsecticideYes",1:2]
ad_birdsp[6,]=coefficients(summary(mod))[names(mod$coefficients)=="ad_birds",1:2]
dogcatp[6,]=coefficients(summary(mod))[names(mod$coefficients)=="dogcat",1:2]
fledgp[6,]=coefficients(summary(mod))[names(mod$coefficients)=="fledg",1:2]
EcotopeCoDp[6,]=coefficients(summary(mod))[names(mod$coefficients)=="EcotopeCoD",1:2]
cardboardp[6,]=coefficients(summary(mod))[names(mod$coefficients)=="cardboard",1:2]
mudp[6,]=coefficients(summary(mod))[names(mod$coefficients)=="mud",1:2]
thatchp[6,]=coefficients(summary(mod))[names(mod$coefficients)=="thatch",1:2]
brickp[6,]=coefficients(summary(mod))[names(mod$coefficients)=="brick",1:2]
metalp[6,]=coefficients(summary(mod))[names(mod$coefficients)=="metal",1:2]
woodp[6,]=coefficients(summary(mod))[names(mod$coefficients)=="wood",1:2]
Ethnictobap[6,]=coefficients(summary(mod))[names(mod$coefficients)=="Ethnictoba",1:2]
mod=glm.nb(titmc~ref_avail+ad_birds+dogcat+fledg+Ecotope+cardboard+mud+thatch+brick+metal+wood+Ethnic,maxit=100)
aic[7]=AIC(mod)
ref_availp[7,]=coefficients(summary(mod))[names(mod$coefficients)=="ref_avail",1:2]
ad_birdsp[7,]=coefficients(summary(mod))[names(mod$coefficients)=="ad_birds",1:2]
dogcatp[7,]=coefficients(summary(mod))[names(mod$coefficients)=="dogcat",1:2]
fledgp[7,]=coefficients(summary(mod))[names(mod$coefficients)=="fledg",1:2]
EcotopeCoDp[7,]=coefficients(summary(mod))[names(mod$coefficients)=="EcotopeCoD",1:2]
cardboardp[7,]=coefficients(summary(mod))[names(mod$coefficients)=="cardboard",1:2]
mudp[7,]=coefficients(summary(mod))[names(mod$coefficients)=="mud",1:2]
thatchp[7,]=coefficients(summary(mod))[names(mod$coefficients)=="thatch",1:2]
brickp[7,]=coefficients(summary(mod))[names(mod$coefficients)=="brick",1:2]
metalp[7,]=coefficients(summary(mod))[names(mod$coefficients)=="metal",1:2]
woodp[7,]=coefficients(summary(mod))[names(mod$coefficients)=="wood",1:2]
Ethnictobap[7,]=coefficients(summary(mod))[names(mod$coefficients)=="Ethnictoba",1:2]
mod=glm.nb(titmc~ad_birds+dogcat+fledg+Ecotope+cardboard+mud+thatch+brick+metal+wood+Ethnic,maxit=100)
aic[8]=AIC(mod)
ad_birdsp[8,]=coefficients(summary(mod))[names(mod$coefficients)=="ad_birds",1:2]
dogcatp[8,]=coefficients(summary(mod))[names(mod$coefficients)=="dogcat",1:2]
fledgp[8,]=coefficients(summary(mod))[names(mod$coefficients)=="fledg",1:2]
EcotopeCoDp[8,]=coefficients(summary(mod))[names(mod$coefficients)=="EcotopeCoD",1:2]
cardboardp[8,]=coefficients(summary(mod))[names(mod$coefficients)=="cardboard",1:2]
mudp[8,]=coefficients(summary(mod))[names(mod$coefficients)=="mud",1:2]
thatchp[8,]=coefficients(summary(mod))[names(mod$coefficients)=="thatch",1:2]
brickp[8,]=coefficients(summary(mod))[names(mod$coefficients)=="brick",1:2]
metalp[8,]=coefficients(summary(mod))[names(mod$coefficients)=="metal",1:2]
woodp[8,]=coefficients(summary(mod))[names(mod$coefficients)=="wood",1:2]
Ethnictobap[8,]=coefficients(summary(mod))[names(mod$coefficients)=="Ethnictoba",1:2]
mod=glm.nb(titmc~ref_avail+Insecticide+human+dogcat+fledg+Ecotope+cardboard+mud+thatch+brick+metal+wood+Ethnic,maxit=100)
aic[9]=AIC(mod)
ref_availp[9,]=coefficients(summary(mod))[names(mod$coefficients)=="ref_avail",1:2]
InsecticideYesp[9,]=coefficients(summary(mod))[names(mod$coefficients)=="InsecticideYes",1:2]
humanp[9,]=coefficients(summary(mod))[names(mod$coefficients)=="human",1:2]
dogcatp[9,]=coefficients(summary(mod))[names(mod$coefficients)=="dogcat",1:2]
fledgp[9,]=coefficients(summary(mod))[names(mod$coefficients)=="fledg",1:2]
EcotopeCoDp[9,]=coefficients(summary(mod))[names(mod$coefficients)=="EcotopeCoD",1:2]
cardboardp[9,]=coefficients(summary(mod))[names(mod$coefficients)=="cardboard",1:2]
mudp[9,]=coefficients(summary(mod))[names(mod$coefficients)=="mud",1:2]
thatchp[9,]=coefficients(summary(mod))[names(mod$coefficients)=="thatch",1:2]
brickp[9,]=coefficients(summary(mod))[names(mod$coefficients)=="brick",1:2]
metalp[9,]=coefficients(summary(mod))[names(mod$coefficients)=="metal",1:2]
woodp[9,]=coefficients(summary(mod))[names(mod$coefficients)=="wood",1:2]
Ethnictobap[9,]=coefficients(summary(mod))[names(mod$coefficients)=="Ethnictoba",1:2]
mod=glm.nb(titmc~Insecticide+human+dogcat+fledg+Ecotope+cardboard+mud+thatch+brick+metal+wood+Ethnic,maxit=100)
aic[10]=AIC(mod)
InsecticideYesp[10,]=coefficients(summary(mod))[names(mod$coefficients)=="InsecticideYes",1:2]
humanp[10,]=coefficients(summary(mod))[names(mod$coefficients)=="human",1:2]
dogcatp[10,]=coefficients(summary(mod))[names(mod$coefficients)=="dogcat",1:2]
fledgp[10,]=coefficients(summary(mod))[names(mod$coefficients)=="fledg",1:2]
EcotopeCoDp[10,]=coefficients(summary(mod))[names(mod$coefficients)=="EcotopeCoD",1:2]
cardboardp[10,]=coefficients(summary(mod))[names(mod$coefficients)=="cardboard",1:2]
mudp[10,]=coefficients(summary(mod))[names(mod$coefficients)=="mud",1:2]
thatchp[10,]=coefficients(summary(mod))[names(mod$coefficients)=="thatch",1:2]
brickp[10,]=coefficients(summary(mod))[names(mod$coefficients)=="brick",1:2]
metalp[10,]=coefficients(summary(mod))[names(mod$coefficients)=="metal",1:2]
woodp[10,]=coefficients(summary(mod))[names(mod$coefficients)=="wood",1:2]
Ethnictobap[10,]=coefficients(summary(mod))[names(mod$coefficients)=="Ethnictoba",1:2]
mod=glm.nb(titmc~ref_avail+human+dogcat+fledg+Ecotope+cardboard+mud+thatch+brick+metal+wood+Ethnic,maxit=100)
aic[11]=AIC(mod)
ref_availp[11,]=coefficients(summary(mod))[names(mod$coefficients)=="ref_avail",1:2]
humanp[11,]=coefficients(summary(mod))[names(mod$coefficients)=="human",1:2]
dogcatp[11,]=coefficients(summary(mod))[names(mod$coefficients)=="dogcat",1:2]
fledgp[11,]=coefficients(summary(mod))[names(mod$coefficients)=="fledg",1:2]
EcotopeCoDp[11,]=coefficients(summary(mod))[names(mod$coefficients)=="EcotopeCoD",1:2]
cardboardp[11,]=coefficients(summary(mod))[names(mod$coefficients)=="cardboard",1:2]
mudp[11,]=coefficients(summary(mod))[names(mod$coefficients)=="mud",1:2]
thatchp[11,]=coefficients(summary(mod))[names(mod$coefficients)=="thatch",1:2]
brickp[11,]=coefficients(summary(mod))[names(mod$coefficients)=="brick",1:2]
metalp[11,]=coefficients(summary(mod))[names(mod$coefficients)=="metal",1:2]
woodp[11,]=coefficients(summary(mod))[names(mod$coefficients)=="wood",1:2]
Ethnictobap[11,]=coefficients(summary(mod))[names(mod$coefficients)=="Ethnictoba",1:2]
mod=glm.nb(titmc~human+dogcat+fledg+Ecotope+cardboard+mud+thatch+brick+metal+wood+Ethnic,maxit=100)
aic[12]=AIC(mod)
humanp[12,]=coefficients(summary(mod))[names(mod$coefficients)=="human",1:2]
dogcatp[12,]=coefficients(summary(mod))[names(mod$coefficients)=="dogcat",1:2]
fledgp[12,]=coefficients(summary(mod))[names(mod$coefficients)=="fledg",1:2]
EcotopeCoDp[12,]=coefficients(summary(mod))[names(mod$coefficients)=="EcotopeCoD",1:2]
cardboardp[12,]=coefficients(summary(mod))[names(mod$coefficients)=="cardboard",1:2]
mudp[12,]=coefficients(summary(mod))[names(mod$coefficients)=="mud",1:2]
thatchp[12,]=coefficients(summary(mod))[names(mod$coefficients)=="thatch",1:2]
brickp[12,]=coefficients(summary(mod))[names(mod$coefficients)=="brick",1:2]
metalp[12,]=coefficients(summary(mod))[names(mod$coefficients)=="metal",1:2]
woodp[12,]=coefficients(summary(mod))[names(mod$coefficients)=="wood",1:2]
Ethnictobap[12,]=coefficients(summary(mod))[names(mod$coefficients)=="Ethnictoba",1:2]
mod=glm.nb(titmc~ref_avail+Insecticide+dogcat+fledg+Ecotope+cardboard+mud+thatch+brick+metal+wood+Ethnic,maxit=100)
aic[13]=AIC(mod)
ref_availp[13,]=coefficients(summary(mod))[names(mod$coefficients)=="ref_avail",1:2]
InsecticideYesp[13,]=coefficients(summary(mod))[names(mod$coefficients)=="InsecticideYes",1:2]
dogcatp[13,]=coefficients(summary(mod))[names(mod$coefficients)=="dogcat",1:2]
fledgp[13,]=coefficients(summary(mod))[names(mod$coefficients)=="fledg",1:2]
EcotopeCoDp[13,]=coefficients(summary(mod))[names(mod$coefficients)=="EcotopeCoD",1:2]
cardboardp[13,]=coefficients(summary(mod))[names(mod$coefficients)=="cardboard",1:2]
mudp[13,]=coefficients(summary(mod))[names(mod$coefficients)=="mud",1:2]
thatchp[13,]=coefficients(summary(mod))[names(mod$coefficients)=="thatch",1:2]
brickp[13,]=coefficients(summary(mod))[names(mod$coefficients)=="brick",1:2]
metalp[13,]=coefficients(summary(mod))[names(mod$coefficients)=="metal",1:2]
woodp[13,]=coefficients(summary(mod))[names(mod$coefficients)=="wood",1:2]
Ethnictobap[13,]=coefficients(summary(mod))[names(mod$coefficients)=="Ethnictoba",1:2]
mod=glm.nb(titmc~Insecticide+dogcat+fledg+Ecotope+cardboard+mud+thatch+brick+metal+wood+Ethnic,maxit=100)
aic[14]=AIC(mod)
InsecticideYesp[14,]=coefficients(summary(mod))[names(mod$coefficients)=="InsecticideYes",1:2]
dogcatp[14,]=coefficients(summary(mod))[names(mod$coefficients)=="dogcat",1:2]
fledgp[14,]=coefficients(summary(mod))[names(mod$coefficients)=="fledg",1:2]
EcotopeCoDp[14,]=coefficients(summary(mod))[names(mod$coefficients)=="EcotopeCoD",1:2]
cardboardp[14,]=coefficients(summary(mod))[names(mod$coefficients)=="cardboard",1:2]
mudp[14,]=coefficients(summary(mod))[names(mod$coefficients)=="mud",1:2]
thatchp[14,]=coefficients(summary(mod))[names(mod$coefficients)=="thatch",1:2]
brickp[14,]=coefficients(summary(mod))[names(mod$coefficients)=="brick",1:2]
metalp[14,]=coefficients(summary(mod))[names(mod$coefficients)=="metal",1:2]
woodp[14,]=coefficients(summary(mod))[names(mod$coefficients)=="wood",1:2]
Ethnictobap[14,]=coefficients(summary(mod))[names(mod$coefficients)=="Ethnictoba",1:2]
mod=glm.nb(titmc~ref_avail+dogcat+fledg+Ecotope+cardboard+mud+thatch+brick+metal+wood+Ethnic,maxit=100)
aic[15]=AIC(mod)
ref_availp[15,]=coefficients(summary(mod))[names(mod$coefficients)=="ref_avail",1:2]
dogcatp[15,]=coefficients(summary(mod))[names(mod$coefficients)=="dogcat",1:2]
fledgp[15,]=coefficients(summary(mod))[names(mod$coefficients)=="fledg",1:2]
EcotopeCoDp[15,]=coefficients(summary(mod))[names(mod$coefficients)=="EcotopeCoD",1:2]
cardboardp[15,]=coefficients(summary(mod))[names(mod$coefficients)=="cardboard",1:2]
mudp[15,]=coefficients(summary(mod))[names(mod$coefficients)=="mud",1:2]
thatchp[15,]=coefficients(summary(mod))[names(mod$coefficients)=="thatch",1:2]
brickp[15,]=coefficients(summary(mod))[names(mod$coefficients)=="brick",1:2]
metalp[15,]=coefficients(summary(mod))[names(mod$coefficients)=="metal",1:2]
woodp[15,]=coefficients(summary(mod))[names(mod$coefficients)=="wood",1:2]
Ethnictobap[15,]=coefficients(summary(mod))[names(mod$coefficients)=="Ethnictoba",1:2]
mod=glm.nb(titmc~dogcat+fledg+Ecotope+cardboard+mud+thatch+brick+metal+wood+Ethnic,maxit=100)
aic[16]=AIC(mod)
dogcatp[16,]=coefficients(summary(mod))[names(mod$coefficients)=="dogcat",1:2]
fledgp[16,]=coefficients(summary(mod))[names(mod$coefficients)=="fledg",1:2]
EcotopeCoDp[16,]=coefficients(summary(mod))[names(mod$coefficients)=="EcotopeCoD",1:2]
cardboardp[16,]=coefficients(summary(mod))[names(mod$coefficients)=="cardboard",1:2]
mudp[16,]=coefficients(summary(mod))[names(mod$coefficients)=="mud",1:2]
thatchp[16,]=coefficients(summary(mod))[names(mod$coefficients)=="thatch",1:2]
brickp[16,]=coefficients(summary(mod))[names(mod$coefficients)=="brick",1:2]
metalp[16,]=coefficients(summary(mod))[names(mod$coefficients)=="metal",1:2]
woodp[16,]=coefficients(summary(mod))[names(mod$coefficients)=="wood",1:2]
Ethnictobap[16,]=coefficients(summary(mod))[names(mod$coefficients)=="Ethnictoba",1:2]
mod=glm.nb(titmc~ref_avail+Insecticide+human+ad_birds+fledg+Ecotope+cardboard+mud+thatch+brick+metal+wood+Ethnic,maxit=100)
aic[17]=AIC(mod)
ref_availp[17,]=coefficients(summary(mod))[names(mod$coefficients)=="ref_avail",1:2]
InsecticideYesp[17,]=coefficients(summary(mod))[names(mod$coefficients)=="InsecticideYes",1:2]
humanp[17,]=coefficients(summary(mod))[names(mod$coefficients)=="human",1:2]
ad_birdsp[17,]=coefficients(summary(mod))[names(mod$coefficients)=="ad_birds",1:2]
fledgp[17,]=coefficients(summary(mod))[names(mod$coefficients)=="fledg",1:2]
EcotopeCoDp[17,]=coefficients(summary(mod))[names(mod$coefficients)=="EcotopeCoD",1:2]
cardboardp[17,]=coefficients(summary(mod))[names(mod$coefficients)=="cardboard",1:2]
mudp[17,]=coefficients(summary(mod))[names(mod$coefficients)=="mud",1:2]
thatchp[17,]=coefficients(summary(mod))[names(mod$coefficients)=="thatch",1:2]
brickp[17,]=coefficients(summary(mod))[names(mod$coefficients)=="brick",1:2]
metalp[17,]=coefficients(summary(mod))[names(mod$coefficients)=="metal",1:2]
woodp[17,]=coefficients(summary(mod))[names(mod$coefficients)=="wood",1:2]
Ethnictobap[17,]=coefficients(summary(mod))[names(mod$coefficients)=="Ethnictoba",1:2]
mod=glm.nb(titmc~Insecticide+human+ad_birds+fledg+Ecotope+cardboard+mud+thatch+brick+metal+wood+Ethnic,maxit=100)
aic[18]=AIC(mod)
InsecticideYesp[18,]=coefficients(summary(mod))[names(mod$coefficients)=="InsecticideYes",1:2]
humanp[18,]=coefficients(summary(mod))[names(mod$coefficients)=="human",1:2]
ad_birdsp[18,]=coefficients(summary(mod))[names(mod$coefficients)=="ad_birds",1:2]
fledgp[18,]=coefficients(summary(mod))[names(mod$coefficients)=="fledg",1:2]
EcotopeCoDp[18,]=coefficients(summary(mod))[names(mod$coefficients)=="EcotopeCoD",1:2]
cardboardp[18,]=coefficients(summary(mod))[names(mod$coefficients)=="cardboard",1:2]
mudp[18,]=coefficients(summary(mod))[names(mod$coefficients)=="mud",1:2]
thatchp[18,]=coefficients(summary(mod))[names(mod$coefficients)=="thatch",1:2]
brickp[18,]=coefficients(summary(mod))[names(mod$coefficients)=="brick",1:2]
metalp[18,]=coefficients(summary(mod))[names(mod$coefficients)=="metal",1:2]
woodp[18,]=coefficients(summary(mod))[names(mod$coefficients)=="wood",1:2]
Ethnictobap[18,]=coefficients(summary(mod))[names(mod$coefficients)=="Ethnictoba",1:2]
mod=glm.nb(titmc~ref_avail+human+ad_birds+fledg+Ecotope+cardboard+mud+thatch+brick+metal+wood+Ethnic,maxit=100)
aic[19]=AIC(mod)
ref_availp[19,]=coefficients(summary(mod))[names(mod$coefficients)=="ref_avail",1:2]
humanp[19,]=coefficients(summary(mod))[names(mod$coefficients)=="human",1:2]
ad_birdsp[19,]=coefficients(summary(mod))[names(mod$coefficients)=="ad_birds",1:2]
fledgp[19,]=coefficients(summary(mod))[names(mod$coefficients)=="fledg",1:2]
EcotopeCoDp[19,]=coefficients(summary(mod))[names(mod$coefficients)=="EcotopeCoD",1:2]
cardboardp[19,]=coefficients(summary(mod))[names(mod$coefficients)=="cardboard",1:2]
mudp[19,]=coefficients(summary(mod))[names(mod$coefficients)=="mud",1:2]
thatchp[19,]=coefficients(summary(mod))[names(mod$coefficients)=="thatch",1:2]
brickp[19,]=coefficients(summary(mod))[names(mod$coefficients)=="brick",1:2]
metalp[19,]=coefficients(summary(mod))[names(mod$coefficients)=="metal",1:2]
woodp[19,]=coefficients(summary(mod))[names(mod$coefficients)=="wood",1:2]
Ethnictobap[19,]=coefficients(summary(mod))[names(mod$coefficients)=="Ethnictoba",1:2]
mod=glm.nb(titmc~human+ad_birds+fledg+Ecotope+cardboard+mud+thatch+brick+metal+wood+Ethnic,maxit=100)
aic[20]=AIC(mod)
humanp[20,]=coefficients(summary(mod))[names(mod$coefficients)=="human",1:2]
ad_birdsp[20,]=coefficients(summary(mod))[names(mod$coefficients)=="ad_birds",1:2]
fledgp[20,]=coefficients(summary(mod))[names(mod$coefficients)=="fledg",1:2]
EcotopeCoDp[20,]=coefficients(summary(mod))[names(mod$coefficients)=="EcotopeCoD",1:2]
cardboardp[20,]=coefficients(summary(mod))[names(mod$coefficients)=="cardboard",1:2]
mudp[20,]=coefficients(summary(mod))[names(mod$coefficients)=="mud",1:2]
thatchp[20,]=coefficients(summary(mod))[names(mod$coefficients)=="thatch",1:2]
brickp[20,]=coefficients(summary(mod))[names(mod$coefficients)=="brick",1:2]
metalp[20,]=coefficients(summary(mod))[names(mod$coefficients)=="metal",1:2]
woodp[20,]=coefficients(summary(mod))[names(mod$coefficients)=="wood",1:2]
Ethnictobap[20,]=coefficients(summary(mod))[names(mod$coefficients)=="Ethnictoba",1:2]
mod=glm.nb(titmc~ref_avail+Insecticide+ad_birds+fledg+Ecotope+cardboard+mud+thatch+brick+metal+wood+Ethnic,maxit=100)
aic[21]=AIC(mod)
ref_availp[21,]=coefficients(summary(mod))[names(mod$coefficients)=="ref_avail",1:2]
InsecticideYesp[21,]=coefficients(summary(mod))[names(mod$coefficients)=="InsecticideYes",1:2]
ad_birdsp[21,]=coefficients(summary(mod))[names(mod$coefficients)=="ad_birds",1:2]
fledgp[21,]=coefficients(summary(mod))[names(mod$coefficients)=="fledg",1:2]
EcotopeCoDp[21,]=coefficients(summary(mod))[names(mod$coefficients)=="EcotopeCoD",1:2]
cardboardp[21,]=coefficients(summary(mod))[names(mod$coefficients)=="cardboard",1:2]
mudp[21,]=coefficients(summary(mod))[names(mod$coefficients)=="mud",1:2]
thatchp[21,]=coefficients(summary(mod))[names(mod$coefficients)=="thatch",1:2]
brickp[21,]=coefficients(summary(mod))[names(mod$coefficients)=="brick",1:2]
metalp[21,]=coefficients(summary(mod))[names(mod$coefficients)=="metal",1:2]
woodp[21,]=coefficients(summary(mod))[names(mod$coefficients)=="wood",1:2]
Ethnictobap[21,]=coefficients(summary(mod))[names(mod$coefficients)=="Ethnictoba",1:2]
mod=glm.nb(titmc~Insecticide+ad_birds+fledg+Ecotope+cardboard+mud+thatch+brick+metal+wood+Ethnic,maxit=100)
aic[22]=AIC(mod)
InsecticideYesp[22,]=coefficients(summary(mod))[names(mod$coefficients)=="InsecticideYes",1:2]
ad_birdsp[22,]=coefficients(summary(mod))[names(mod$coefficients)=="ad_birds",1:2]
fledgp[22,]=coefficients(summary(mod))[names(mod$coefficients)=="fledg",1:2]
EcotopeCoDp[22,]=coefficients(summary(mod))[names(mod$coefficients)=="EcotopeCoD",1:2]
cardboardp[22,]=coefficients(summary(mod))[names(mod$coefficients)=="cardboard",1:2]
mudp[22,]=coefficients(summary(mod))[names(mod$coefficients)=="mud",1:2]
thatchp[22,]=coefficients(summary(mod))[names(mod$coefficients)=="thatch",1:2]
brickp[22,]=coefficients(summary(mod))[names(mod$coefficients)=="brick",1:2]
metalp[22,]=coefficients(summary(mod))[names(mod$coefficients)=="metal",1:2]
woodp[22,]=coefficients(summary(mod))[names(mod$coefficients)=="wood",1:2]
Ethnictobap[22,]=coefficients(summary(mod))[names(mod$coefficients)=="Ethnictoba",1:2]
mod=glm.nb(titmc~ref_avail+ad_birds+fledg+Ecotope+cardboard+mud+thatch+brick+metal+wood+Ethnic,maxit=100)
aic[23]=AIC(mod)
ref_availp[23,]=coefficients(summary(mod))[names(mod$coefficients)=="ref_avail",1:2]
ad_birdsp[23,]=coefficients(summary(mod))[names(mod$coefficients)=="ad_birds",1:2]
fledgp[23,]=coefficients(summary(mod))[names(mod$coefficients)=="fledg",1:2]
EcotopeCoDp[23,]=coefficients(summary(mod))[names(mod$coefficients)=="EcotopeCoD",1:2]
cardboardp[23,]=coefficients(summary(mod))[names(mod$coefficients)=="cardboard",1:2]
mudp[23,]=coefficients(summary(mod))[names(mod$coefficients)=="mud",1:2]
thatchp[23,]=coefficients(summary(mod))[names(mod$coefficients)=="thatch",1:2]
brickp[23,]=coefficients(summary(mod))[names(mod$coefficients)=="brick",1:2]
metalp[23,]=coefficients(summary(mod))[names(mod$coefficients)=="metal",1:2]
woodp[23,]=coefficients(summary(mod))[names(mod$coefficients)=="wood",1:2]
Ethnictobap[23,]=coefficients(summary(mod))[names(mod$coefficients)=="Ethnictoba",1:2]
mod=glm.nb(titmc~ad_birds+fledg+Ecotope+cardboard+mud+thatch+brick+metal+wood+Ethnic,maxit=100)
aic[24]=AIC(mod)
ad_birdsp[24,]=coefficients(summary(mod))[names(mod$coefficients)=="ad_birds",1:2]
fledgp[24,]=coefficients(summary(mod))[names(mod$coefficients)=="fledg",1:2]
EcotopeCoDp[24,]=coefficients(summary(mod))[names(mod$coefficients)=="EcotopeCoD",1:2]
cardboardp[24,]=coefficients(summary(mod))[names(mod$coefficients)=="cardboard",1:2]
mudp[24,]=coefficients(summary(mod))[names(mod$coefficients)=="mud",1:2]
thatchp[24,]=coefficients(summary(mod))[names(mod$coefficients)=="thatch",1:2]
brickp[24,]=coefficients(summary(mod))[names(mod$coefficients)=="brick",1:2]
metalp[24,]=coefficients(summary(mod))[names(mod$coefficients)=="metal",1:2]
woodp[24,]=coefficients(summary(mod))[names(mod$coefficients)=="wood",1:2]
Ethnictobap[24,]=coefficients(summary(mod))[names(mod$coefficients)=="Ethnictoba",1:2]
mod=glm.nb(titmc~ref_avail+Insecticide+human+fledg+Ecotope+cardboard+mud+thatch+brick+metal+wood+Ethnic,maxit=100)
aic[25]=AIC(mod)
ref_availp[25,]=coefficients(summary(mod))[names(mod$coefficients)=="ref_avail",1:2]
InsecticideYesp[25,]=coefficients(summary(mod))[names(mod$coefficients)=="InsecticideYes",1:2]
humanp[25,]=coefficients(summary(mod))[names(mod$coefficients)=="human",1:2]
fledgp[25,]=coefficients(summary(mod))[names(mod$coefficients)=="fledg",1:2]
EcotopeCoDp[25,]=coefficients(summary(mod))[names(mod$coefficients)=="EcotopeCoD",1:2]
cardboardp[25,]=coefficients(summary(mod))[names(mod$coefficients)=="cardboard",1:2]
mudp[25,]=coefficients(summary(mod))[names(mod$coefficients)=="mud",1:2]
thatchp[25,]=coefficients(summary(mod))[names(mod$coefficients)=="thatch",1:2]
brickp[25,]=coefficients(summary(mod))[names(mod$coefficients)=="brick",1:2]
metalp[25,]=coefficients(summary(mod))[names(mod$coefficients)=="metal",1:2]
woodp[25,]=coefficients(summary(mod))[names(mod$coefficients)=="wood",1:2]
Ethnictobap[25,]=coefficients(summary(mod))[names(mod$coefficients)=="Ethnictoba",1:2]
mod=glm.nb(titmc~Insecticide+human+fledg+Ecotope+cardboard+mud+thatch+brick+metal+wood+Ethnic,maxit=100)
aic[26]=AIC(mod)
InsecticideYesp[26,]=coefficients(summary(mod))[names(mod$coefficients)=="InsecticideYes",1:2]
humanp[26,]=coefficients(summary(mod))[names(mod$coefficients)=="human",1:2]
fledgp[26,]=coefficients(summary(mod))[names(mod$coefficients)=="fledg",1:2]
EcotopeCoDp[26,]=coefficients(summary(mod))[names(mod$coefficients)=="EcotopeCoD",1:2]
cardboardp[26,]=coefficients(summary(mod))[names(mod$coefficients)=="cardboard",1:2]
mudp[26,]=coefficients(summary(mod))[names(mod$coefficients)=="mud",1:2]
thatchp[26,]=coefficients(summary(mod))[names(mod$coefficients)=="thatch",1:2]
brickp[26,]=coefficients(summary(mod))[names(mod$coefficients)=="brick",1:2]
metalp[26,]=coefficients(summary(mod))[names(mod$coefficients)=="metal",1:2]
woodp[26,]=coefficients(summary(mod))[names(mod$coefficients)=="wood",1:2]
Ethnictobap[26,]=coefficients(summary(mod))[names(mod$coefficients)=="Ethnictoba",1:2]
mod=glm.nb(titmc~ref_avail+human+fledg+Ecotope+cardboard+mud+thatch+brick+metal+wood+Ethnic,maxit=100)
aic[27]=AIC(mod)
ref_availp[27,]=coefficients(summary(mod))[names(mod$coefficients)=="ref_avail",1:2]
humanp[27,]=coefficients(summary(mod))[names(mod$coefficients)=="human",1:2]
fledgp[27,]=coefficients(summary(mod))[names(mod$coefficients)=="fledg",1:2]
EcotopeCoDp[27,]=coefficients(summary(mod))[names(mod$coefficients)=="EcotopeCoD",1:2]
cardboardp[27,]=coefficients(summary(mod))[names(mod$coefficients)=="cardboard",1:2]
mudp[27,]=coefficients(summary(mod))[names(mod$coefficients)=="mud",1:2]
thatchp[27,]=coefficients(summary(mod))[names(mod$coefficients)=="thatch",1:2]
brickp[27,]=coefficients(summary(mod))[names(mod$coefficients)=="brick",1:2]
metalp[27,]=coefficients(summary(mod))[names(mod$coefficients)=="metal",1:2]
woodp[27,]=coefficients(summary(mod))[names(mod$coefficients)=="wood",1:2]
Ethnictobap[27,]=coefficients(summary(mod))[names(mod$coefficients)=="Ethnictoba",1:2]
mod=glm.nb(titmc~human+fledg+Ecotope+cardboard+mud+thatch+brick+metal+wood+Ethnic,maxit=100)
aic[28]=AIC(mod)
humanp[28,]=coefficients(summary(mod))[names(mod$coefficients)=="human",1:2]
fledgp[28,]=coefficients(summary(mod))[names(mod$coefficients)=="fledg",1:2]
EcotopeCoDp[28,]=coefficients(summary(mod))[names(mod$coefficients)=="EcotopeCoD",1:2]
cardboardp[28,]=coefficients(summary(mod))[names(mod$coefficients)=="cardboard",1:2]
mudp[28,]=coefficients(summary(mod))[names(mod$coefficients)=="mud",1:2]
thatchp[28,]=coefficients(summary(mod))[names(mod$coefficients)=="thatch",1:2]
brickp[28,]=coefficients(summary(mod))[names(mod$coefficients)=="brick",1:2]
metalp[28,]=coefficients(summary(mod))[names(mod$coefficients)=="metal",1:2]
woodp[28,]=coefficients(summary(mod))[names(mod$coefficients)=="wood",1:2]
Ethnictobap[28,]=coefficients(summary(mod))[names(mod$coefficients)=="Ethnictoba",1:2]
mod=glm.nb(titmc~ref_avail+Insecticide+fledg+Ecotope+cardboard+mud+thatch+brick+metal+wood+Ethnic,maxit=100)
aic[29]=AIC(mod)
ref_availp[29,]=coefficients(summary(mod))[names(mod$coefficients)=="ref_avail",1:2]
InsecticideYesp[29,]=coefficients(summary(mod))[names(mod$coefficients)=="InsecticideYes",1:2]
fledgp[29,]=coefficients(summary(mod))[names(mod$coefficients)=="fledg",1:2]
EcotopeCoDp[29,]=coefficients(summary(mod))[names(mod$coefficients)=="EcotopeCoD",1:2]
cardboardp[29,]=coefficients(summary(mod))[names(mod$coefficients)=="cardboard",1:2]
mudp[29,]=coefficients(summary(mod))[names(mod$coefficients)=="mud",1:2]
thatchp[29,]=coefficients(summary(mod))[names(mod$coefficients)=="thatch",1:2]
brickp[29,]=coefficients(summary(mod))[names(mod$coefficients)=="brick",1:2]
metalp[29,]=coefficients(summary(mod))[names(mod$coefficients)=="metal",1:2]
woodp[29,]=coefficients(summary(mod))[names(mod$coefficients)=="wood",1:2]
Ethnictobap[29,]=coefficients(summary(mod))[names(mod$coefficients)=="Ethnictoba",1:2]
mod=glm.nb(titmc~Insecticide+fledg+Ecotope+cardboard+mud+thatch+brick+metal+wood+Ethnic,maxit=100)
aic[30]=AIC(mod)
InsecticideYesp[30,]=coefficients(summary(mod))[names(mod$coefficients)=="InsecticideYes",1:2]
fledgp[30,]=coefficients(summary(mod))[names(mod$coefficients)=="fledg",1:2]
EcotopeCoDp[30,]=coefficients(summary(mod))[names(mod$coefficients)=="EcotopeCoD",1:2]
cardboardp[30,]=coefficients(summary(mod))[names(mod$coefficients)=="cardboard",1:2]
mudp[30,]=coefficients(summary(mod))[names(mod$coefficients)=="mud",1:2]
thatchp[30,]=coefficients(summary(mod))[names(mod$coefficients)=="thatch",1:2]
brickp[30,]=coefficients(summary(mod))[names(mod$coefficients)=="brick",1:2]
metalp[30,]=coefficients(summary(mod))[names(mod$coefficients)=="metal",1:2]
woodp[30,]=coefficients(summary(mod))[names(mod$coefficients)=="wood",1:2]
Ethnictobap[30,]=coefficients(summary(mod))[names(mod$coefficients)=="Ethnictoba",1:2]
mod=glm.nb(titmc~ref_avail+fledg+Ecotope+cardboard+mud+thatch+brick+metal+wood+Ethnic,maxit=100)
aic[31]=AIC(mod)
ref_availp[31,]=coefficients(summary(mod))[names(mod$coefficients)=="ref_avail",1:2]
fledgp[31,]=coefficients(summary(mod))[names(mod$coefficients)=="fledg",1:2]
EcotopeCoDp[31,]=coefficients(summary(mod))[names(mod$coefficients)=="EcotopeCoD",1:2]
cardboardp[31,]=coefficients(summary(mod))[names(mod$coefficients)=="cardboard",1:2]
mudp[31,]=coefficients(summary(mod))[names(mod$coefficients)=="mud",1:2]
thatchp[31,]=coefficients(summary(mod))[names(mod$coefficients)=="thatch",1:2]
brickp[31,]=coefficients(summary(mod))[names(mod$coefficients)=="brick",1:2]
metalp[31,]=coefficients(summary(mod))[names(mod$coefficients)=="metal",1:2]
woodp[31,]=coefficients(summary(mod))[names(mod$coefficients)=="wood",1:2]
Ethnictobap[31,]=coefficients(summary(mod))[names(mod$coefficients)=="Ethnictoba",1:2]
mod=glm.nb(titmc~fledg+Ecotope+cardboard+mud+thatch+brick+metal+wood+Ethnic,maxit=100)
aic[32]=AIC(mod)
fledgp[32,]=coefficients(summary(mod))[names(mod$coefficients)=="fledg",1:2]
EcotopeCoDp[32,]=coefficients(summary(mod))[names(mod$coefficients)=="EcotopeCoD",1:2]
cardboardp[32,]=coefficients(summary(mod))[names(mod$coefficients)=="cardboard",1:2]
mudp[32,]=coefficients(summary(mod))[names(mod$coefficients)=="mud",1:2]
thatchp[32,]=coefficients(summary(mod))[names(mod$coefficients)=="thatch",1:2]
brickp[32,]=coefficients(summary(mod))[names(mod$coefficients)=="brick",1:2]
metalp[32,]=coefficients(summary(mod))[names(mod$coefficients)=="metal",1:2]
woodp[32,]=coefficients(summary(mod))[names(mod$coefficients)=="wood",1:2]
Ethnictobap[32,]=coefficients(summary(mod))[names(mod$coefficients)=="Ethnictoba",1:2]
mod=glm.nb(titmc~ref_avail+Insecticide+human+ad_birds+dogcat+Ecotope+cardboard+mud+thatch+brick+metal+wood+Ethnic,maxit=100)
aic[33]=AIC(mod)
ref_availp[33,]=coefficients(summary(mod))[names(mod$coefficients)=="ref_avail",1:2]
InsecticideYesp[33,]=coefficients(summary(mod))[names(mod$coefficients)=="InsecticideYes",1:2]
humanp[33,]=coefficients(summary(mod))[names(mod$coefficients)=="human",1:2]
ad_birdsp[33,]=coefficients(summary(mod))[names(mod$coefficients)=="ad_birds",1:2]
dogcatp[33,]=coefficients(summary(mod))[names(mod$coefficients)=="dogcat",1:2]
EcotopeCoDp[33,]=coefficients(summary(mod))[names(mod$coefficients)=="EcotopeCoD",1:2]
cardboardp[33,]=coefficients(summary(mod))[names(mod$coefficients)=="cardboard",1:2]
mudp[33,]=coefficients(summary(mod))[names(mod$coefficients)=="mud",1:2]
thatchp[33,]=coefficients(summary(mod))[names(mod$coefficients)=="thatch",1:2]
brickp[33,]=coefficients(summary(mod))[names(mod$coefficients)=="brick",1:2]
metalp[33,]=coefficients(summary(mod))[names(mod$coefficients)=="metal",1:2]
woodp[33,]=coefficients(summary(mod))[names(mod$coefficients)=="wood",1:2]
Ethnictobap[33,]=coefficients(summary(mod))[names(mod$coefficients)=="Ethnictoba",1:2]
mod=glm.nb(titmc~Insecticide+human+ad_birds+dogcat+Ecotope+cardboard+mud+thatch+brick+metal+wood+Ethnic,maxit=100)
aic[34]=AIC(mod)
InsecticideYesp[34,]=coefficients(summary(mod))[names(mod$coefficients)=="InsecticideYes",1:2]
humanp[34,]=coefficients(summary(mod))[names(mod$coefficients)=="human",1:2]
ad_birdsp[34,]=coefficients(summary(mod))[names(mod$coefficients)=="ad_birds",1:2]
dogcatp[34,]=coefficients(summary(mod))[names(mod$coefficients)=="dogcat",1:2]
EcotopeCoDp[34,]=coefficients(summary(mod))[names(mod$coefficients)=="EcotopeCoD",1:2]
cardboardp[34,]=coefficients(summary(mod))[names(mod$coefficients)=="cardboard",1:2]
mudp[34,]=coefficients(summary(mod))[names(mod$coefficients)=="mud",1:2]
thatchp[34,]=coefficients(summary(mod))[names(mod$coefficients)=="thatch",1:2]
brickp[34,]=coefficients(summary(mod))[names(mod$coefficients)=="brick",1:2]
metalp[34,]=coefficients(summary(mod))[names(mod$coefficients)=="metal",1:2]
woodp[34,]=coefficients(summary(mod))[names(mod$coefficients)=="wood",1:2]
Ethnictobap[34,]=coefficients(summary(mod))[names(mod$coefficients)=="Ethnictoba",1:2]
mod=glm.nb(titmc~ref_avail+human+ad_birds+dogcat+Ecotope+cardboard+mud+thatch+brick+metal+wood+Ethnic,maxit=100)
aic[35]=AIC(mod)
ref_availp[35,]=coefficients(summary(mod))[names(mod$coefficients)=="ref_avail",1:2]
humanp[35,]=coefficients(summary(mod))[names(mod$coefficients)=="human",1:2]
ad_birdsp[35,]=coefficients(summary(mod))[names(mod$coefficients)=="ad_birds",1:2]
dogcatp[35,]=coefficients(summary(mod))[names(mod$coefficients)=="dogcat",1:2]
EcotopeCoDp[35,]=coefficients(summary(mod))[names(mod$coefficients)=="EcotopeCoD",1:2]
cardboardp[35,]=coefficients(summary(mod))[names(mod$coefficients)=="cardboard",1:2]
mudp[35,]=coefficients(summary(mod))[names(mod$coefficients)=="mud",1:2]
thatchp[35,]=coefficients(summary(mod))[names(mod$coefficients)=="thatch",1:2]
brickp[35,]=coefficients(summary(mod))[names(mod$coefficients)=="brick",1:2]
metalp[35,]=coefficients(summary(mod))[names(mod$coefficients)=="metal",1:2]
woodp[35,]=coefficients(summary(mod))[names(mod$coefficients)=="wood",1:2]
Ethnictobap[35,]=coefficients(summary(mod))[names(mod$coefficients)=="Ethnictoba",1:2]
mod=glm.nb(titmc~human+ad_birds+dogcat+Ecotope+cardboard+mud+thatch+brick+metal+wood+Ethnic,maxit=100)
aic[36]=AIC(mod)
humanp[36,]=coefficients(summary(mod))[names(mod$coefficients)=="human",1:2]
ad_birdsp[36,]=coefficients(summary(mod))[names(mod$coefficients)=="ad_birds",1:2]
dogcatp[36,]=coefficients(summary(mod))[names(mod$coefficients)=="dogcat",1:2]
EcotopeCoDp[36,]=coefficients(summary(mod))[names(mod$coefficients)=="EcotopeCoD",1:2]
cardboardp[36,]=coefficients(summary(mod))[names(mod$coefficients)=="cardboard",1:2]
mudp[36,]=coefficients(summary(mod))[names(mod$coefficients)=="mud",1:2]
thatchp[36,]=coefficients(summary(mod))[names(mod$coefficients)=="thatch",1:2]
brickp[36,]=coefficients(summary(mod))[names(mod$coefficients)=="brick",1:2]
metalp[36,]=coefficients(summary(mod))[names(mod$coefficients)=="metal",1:2]
woodp[36,]=coefficients(summary(mod))[names(mod$coefficients)=="wood",1:2]
Ethnictobap[36,]=coefficients(summary(mod))[names(mod$coefficients)=="Ethnictoba",1:2]
mod=glm.nb(titmc~ref_avail+Insecticide+ad_birds+dogcat+Ecotope+cardboard+mud+thatch+brick+metal+wood+Ethnic,maxit=100)
aic[37]=AIC(mod)
ref_availp[37,]=coefficients(summary(mod))[names(mod$coefficients)=="ref_avail",1:2]
InsecticideYesp[37,]=coefficients(summary(mod))[names(mod$coefficients)=="InsecticideYes",1:2]
ad_birdsp[37,]=coefficients(summary(mod))[names(mod$coefficients)=="ad_birds",1:2]
dogcatp[37,]=coefficients(summary(mod))[names(mod$coefficients)=="dogcat",1:2]
EcotopeCoDp[37,]=coefficients(summary(mod))[names(mod$coefficients)=="EcotopeCoD",1:2]
cardboardp[37,]=coefficients(summary(mod))[names(mod$coefficients)=="cardboard",1:2]
mudp[37,]=coefficients(summary(mod))[names(mod$coefficients)=="mud",1:2]
thatchp[37,]=coefficients(summary(mod))[names(mod$coefficients)=="thatch",1:2]
brickp[37,]=coefficients(summary(mod))[names(mod$coefficients)=="brick",1:2]
metalp[37,]=coefficients(summary(mod))[names(mod$coefficients)=="metal",1:2]
woodp[37,]=coefficients(summary(mod))[names(mod$coefficients)=="wood",1:2]
Ethnictobap[37,]=coefficients(summary(mod))[names(mod$coefficients)=="Ethnictoba",1:2]
mod=glm.nb(titmc~Insecticide+ad_birds+dogcat+Ecotope+cardboard+mud+thatch+brick+metal+wood+Ethnic,maxit=100)
aic[38]=AIC(mod)
InsecticideYesp[38,]=coefficients(summary(mod))[names(mod$coefficients)=="InsecticideYes",1:2]
ad_birdsp[38,]=coefficients(summary(mod))[names(mod$coefficients)=="ad_birds",1:2]
dogcatp[38,]=coefficients(summary(mod))[names(mod$coefficients)=="dogcat",1:2]
EcotopeCoDp[38,]=coefficients(summary(mod))[names(mod$coefficients)=="EcotopeCoD",1:2]
cardboardp[38,]=coefficients(summary(mod))[names(mod$coefficients)=="cardboard",1:2]
mudp[38,]=coefficients(summary(mod))[names(mod$coefficients)=="mud",1:2]
thatchp[38,]=coefficients(summary(mod))[names(mod$coefficients)=="thatch",1:2]
brickp[38,]=coefficients(summary(mod))[names(mod$coefficients)=="brick",1:2]
metalp[38,]=coefficients(summary(mod))[names(mod$coefficients)=="metal",1:2]
woodp[38,]=coefficients(summary(mod))[names(mod$coefficients)=="wood",1:2]
Ethnictobap[38,]=coefficients(summary(mod))[names(mod$coefficients)=="Ethnictoba",1:2]
mod=glm.nb(titmc~ref_avail+ad_birds+dogcat+Ecotope+cardboard+mud+thatch+brick+metal+wood+Ethnic,maxit=100)
aic[39]=AIC(mod)
ref_availp[39,]=coefficients(summary(mod))[names(mod$coefficients)=="ref_avail",1:2]
ad_birdsp[39,]=coefficients(summary(mod))[names(mod$coefficients)=="ad_birds",1:2]
dogcatp[39,]=coefficients(summary(mod))[names(mod$coefficients)=="dogcat",1:2]
EcotopeCoDp[39,]=coefficients(summary(mod))[names(mod$coefficients)=="EcotopeCoD",1:2]
cardboardp[39,]=coefficients(summary(mod))[names(mod$coefficients)=="cardboard",1:2]
mudp[39,]=coefficients(summary(mod))[names(mod$coefficients)=="mud",1:2]
thatchp[39,]=coefficients(summary(mod))[names(mod$coefficients)=="thatch",1:2]
brickp[39,]=coefficients(summary(mod))[names(mod$coefficients)=="brick",1:2]
metalp[39,]=coefficients(summary(mod))[names(mod$coefficients)=="metal",1:2]
woodp[39,]=coefficients(summary(mod))[names(mod$coefficients)=="wood",1:2]
Ethnictobap[39,]=coefficients(summary(mod))[names(mod$coefficients)=="Ethnictoba",1:2]
mod=glm.nb(titmc~ad_birds+dogcat+Ecotope+cardboard+mud+thatch+brick+metal+wood+Ethnic,maxit=100)
aic[40]=AIC(mod)
ad_birdsp[40,]=coefficients(summary(mod))[names(mod$coefficients)=="ad_birds",1:2]
dogcatp[40,]=coefficients(summary(mod))[names(mod$coefficients)=="dogcat",1:2]
EcotopeCoDp[40,]=coefficients(summary(mod))[names(mod$coefficients)=="EcotopeCoD",1:2]
cardboardp[40,]=coefficients(summary(mod))[names(mod$coefficients)=="cardboard",1:2]
mudp[40,]=coefficients(summary(mod))[names(mod$coefficients)=="mud",1:2]
thatchp[40,]=coefficients(summary(mod))[names(mod$coefficients)=="thatch",1:2]
brickp[40,]=coefficients(summary(mod))[names(mod$coefficients)=="brick",1:2]
metalp[40,]=coefficients(summary(mod))[names(mod$coefficients)=="metal",1:2]
woodp[40,]=coefficients(summary(mod))[names(mod$coefficients)=="wood",1:2]
Ethnictobap[40,]=coefficients(summary(mod))[names(mod$coefficients)=="Ethnictoba",1:2]
mod=glm.nb(titmc~ref_avail+Insecticide+human+dogcat+Ecotope+cardboard+mud+thatch+brick+metal+wood+Ethnic,maxit=100)
aic[41]=AIC(mod)
ref_availp[41,]=coefficients(summary(mod))[names(mod$coefficients)=="ref_avail",1:2]
InsecticideYesp[41,]=coefficients(summary(mod))[names(mod$coefficients)=="InsecticideYes",1:2]
humanp[41,]=coefficients(summary(mod))[names(mod$coefficients)=="human",1:2]
dogcatp[41,]=coefficients(summary(mod))[names(mod$coefficients)=="dogcat",1:2]
EcotopeCoDp[41,]=coefficients(summary(mod))[names(mod$coefficients)=="EcotopeCoD",1:2]
cardboardp[41,]=coefficients(summary(mod))[names(mod$coefficients)=="cardboard",1:2]
mudp[41,]=coefficients(summary(mod))[names(mod$coefficients)=="mud",1:2]
thatchp[41,]=coefficients(summary(mod))[names(mod$coefficients)=="thatch",1:2]
brickp[41,]=coefficients(summary(mod))[names(mod$coefficients)=="brick",1:2]
metalp[41,]=coefficients(summary(mod))[names(mod$coefficients)=="metal",1:2]
woodp[41,]=coefficients(summary(mod))[names(mod$coefficients)=="wood",1:2]
Ethnictobap[41,]=coefficients(summary(mod))[names(mod$coefficients)=="Ethnictoba",1:2]
mod=glm.nb(titmc~Insecticide+human+dogcat+Ecotope+cardboard+mud+thatch+brick+metal+wood+Ethnic,maxit=100)
aic[42]=AIC(mod)
InsecticideYesp[42,]=coefficients(summary(mod))[names(mod$coefficients)=="InsecticideYes",1:2]
humanp[42,]=coefficients(summary(mod))[names(mod$coefficients)=="human",1:2]
dogcatp[42,]=coefficients(summary(mod))[names(mod$coefficients)=="dogcat",1:2]
EcotopeCoDp[42,]=coefficients(summary(mod))[names(mod$coefficients)=="EcotopeCoD",1:2]
cardboardp[42,]=coefficients(summary(mod))[names(mod$coefficients)=="cardboard",1:2]
mudp[42,]=coefficients(summary(mod))[names(mod$coefficients)=="mud",1:2]
thatchp[42,]=coefficients(summary(mod))[names(mod$coefficients)=="thatch",1:2]
brickp[42,]=coefficients(summary(mod))[names(mod$coefficients)=="brick",1:2]
metalp[42,]=coefficients(summary(mod))[names(mod$coefficients)=="metal",1:2]
woodp[42,]=coefficients(summary(mod))[names(mod$coefficients)=="wood",1:2]
Ethnictobap[42,]=coefficients(summary(mod))[names(mod$coefficients)=="Ethnictoba",1:2]
mod=glm.nb(titmc~ref_avail+human+dogcat+Ecotope+cardboard+mud+thatch+brick+metal+wood+Ethnic,maxit=100)
aic[43]=AIC(mod)
ref_availp[43,]=coefficients(summary(mod))[names(mod$coefficients)=="ref_avail",1:2]
humanp[43,]=coefficients(summary(mod))[names(mod$coefficients)=="human",1:2]
dogcatp[43,]=coefficients(summary(mod))[names(mod$coefficients)=="dogcat",1:2]
EcotopeCoDp[43,]=coefficients(summary(mod))[names(mod$coefficients)=="EcotopeCoD",1:2]
cardboardp[43,]=coefficients(summary(mod))[names(mod$coefficients)=="cardboard",1:2]
mudp[43,]=coefficients(summary(mod))[names(mod$coefficients)=="mud",1:2]
thatchp[43,]=coefficients(summary(mod))[names(mod$coefficients)=="thatch",1:2]
brickp[43,]=coefficients(summary(mod))[names(mod$coefficients)=="brick",1:2]
metalp[43,]=coefficients(summary(mod))[names(mod$coefficients)=="metal",1:2]
woodp[43,]=coefficients(summary(mod))[names(mod$coefficients)=="wood",1:2]
Ethnictobap[43,]=coefficients(summary(mod))[names(mod$coefficients)=="Ethnictoba",1:2]
mod=glm.nb(titmc~human+dogcat+Ecotope+cardboard+mud+thatch+brick+metal+wood+Ethnic,maxit=100)
aic[44]=AIC(mod)
humanp[44,]=coefficients(summary(mod))[names(mod$coefficients)=="human",1:2]
dogcatp[44,]=coefficients(summary(mod))[names(mod$coefficients)=="dogcat",1:2]
EcotopeCoDp[44,]=coefficients(summary(mod))[names(mod$coefficients)=="EcotopeCoD",1:2]
cardboardp[44,]=coefficients(summary(mod))[names(mod$coefficients)=="cardboard",1:2]
mudp[44,]=coefficients(summary(mod))[names(mod$coefficients)=="mud",1:2]
thatchp[44,]=coefficients(summary(mod))[names(mod$coefficients)=="thatch",1:2]
brickp[44,]=coefficients(summary(mod))[names(mod$coefficients)=="brick",1:2]
metalp[44,]=coefficients(summary(mod))[names(mod$coefficients)=="metal",1:2]
woodp[44,]=coefficients(summary(mod))[names(mod$coefficients)=="wood",1:2]
Ethnictobap[44,]=coefficients(summary(mod))[names(mod$coefficients)=="Ethnictoba",1:2]
mod=glm.nb(titmc~ref_avail+Insecticide+dogcat+Ecotope+cardboard+mud+thatch+brick+metal+wood+Ethnic,maxit=100)
aic[45]=AIC(mod)
ref_availp[45,]=coefficients(summary(mod))[names(mod$coefficients)=="ref_avail",1:2]
InsecticideYesp[45,]=coefficients(summary(mod))[names(mod$coefficients)=="InsecticideYes",1:2]
dogcatp[45,]=coefficients(summary(mod))[names(mod$coefficients)=="dogcat",1:2]
EcotopeCoDp[45,]=coefficients(summary(mod))[names(mod$coefficients)=="EcotopeCoD",1:2]
cardboardp[45,]=coefficients(summary(mod))[names(mod$coefficients)=="cardboard",1:2]
mudp[45,]=coefficients(summary(mod))[names(mod$coefficients)=="mud",1:2]
thatchp[45,]=coefficients(summary(mod))[names(mod$coefficients)=="thatch",1:2]
brickp[45,]=coefficients(summary(mod))[names(mod$coefficients)=="brick",1:2]
metalp[45,]=coefficients(summary(mod))[names(mod$coefficients)=="metal",1:2]
woodp[45,]=coefficients(summary(mod))[names(mod$coefficients)=="wood",1:2]
Ethnictobap[45,]=coefficients(summary(mod))[names(mod$coefficients)=="Ethnictoba",1:2]
mod=glm.nb(titmc~Insecticide+dogcat+Ecotope+cardboard+mud+thatch+brick+metal+wood+Ethnic,maxit=100)
aic[46]=AIC(mod)
InsecticideYesp[46,]=coefficients(summary(mod))[names(mod$coefficients)=="InsecticideYes",1:2]
dogcatp[46,]=coefficients(summary(mod))[names(mod$coefficients)=="dogcat",1:2]
EcotopeCoDp[46,]=coefficients(summary(mod))[names(mod$coefficients)=="EcotopeCoD",1:2]
cardboardp[46,]=coefficients(summary(mod))[names(mod$coefficients)=="cardboard",1:2]
mudp[46,]=coefficients(summary(mod))[names(mod$coefficients)=="mud",1:2]
thatchp[46,]=coefficients(summary(mod))[names(mod$coefficients)=="thatch",1:2]
brickp[46,]=coefficients(summary(mod))[names(mod$coefficients)=="brick",1:2]
metalp[46,]=coefficients(summary(mod))[names(mod$coefficients)=="metal",1:2]
woodp[46,]=coefficients(summary(mod))[names(mod$coefficients)=="wood",1:2]
Ethnictobap[46,]=coefficients(summary(mod))[names(mod$coefficients)=="Ethnictoba",1:2]
mod=glm.nb(titmc~ref_avail+dogcat+Ecotope+cardboard+mud+thatch+brick+metal+wood+Ethnic,maxit=100)
aic[47]=AIC(mod)
ref_availp[47,]=coefficients(summary(mod))[names(mod$coefficients)=="ref_avail",1:2]
dogcatp[47,]=coefficients(summary(mod))[names(mod$coefficients)=="dogcat",1:2]
EcotopeCoDp[47,]=coefficients(summary(mod))[names(mod$coefficients)=="EcotopeCoD",1:2]
cardboardp[47,]=coefficients(summary(mod))[names(mod$coefficients)=="cardboard",1:2]
mudp[47,]=coefficients(summary(mod))[names(mod$coefficients)=="mud",1:2]
thatchp[47,]=coefficients(summary(mod))[names(mod$coefficients)=="thatch",1:2]
brickp[47,]=coefficients(summary(mod))[names(mod$coefficients)=="brick",1:2]
metalp[47,]=coefficients(summary(mod))[names(mod$coefficients)=="metal",1:2]
woodp[47,]=coefficients(summary(mod))[names(mod$coefficients)=="wood",1:2]
Ethnictobap[47,]=coefficients(summary(mod))[names(mod$coefficients)=="Ethnictoba",1:2]
mod=glm.nb(titmc~dogcat+Ecotope+cardboard+mud+thatch+brick+metal+wood+Ethnic,maxit=100)
aic[48]=AIC(mod)
dogcatp[48,]=coefficients(summary(mod))[names(mod$coefficients)=="dogcat",1:2]
EcotopeCoDp[48,]=coefficients(summary(mod))[names(mod$coefficients)=="EcotopeCoD",1:2]
cardboardp[48,]=coefficients(summary(mod))[names(mod$coefficients)=="cardboard",1:2]
mudp[48,]=coefficients(summary(mod))[names(mod$coefficients)=="mud",1:2]
thatchp[48,]=coefficients(summary(mod))[names(mod$coefficients)=="thatch",1:2]
brickp[48,]=coefficients(summary(mod))[names(mod$coefficients)=="brick",1:2]
metalp[48,]=coefficients(summary(mod))[names(mod$coefficients)=="metal",1:2]
woodp[48,]=coefficients(summary(mod))[names(mod$coefficients)=="wood",1:2]
Ethnictobap[48,]=coefficients(summary(mod))[names(mod$coefficients)=="Ethnictoba",1:2]
mod=glm.nb(titmc~ref_avail+Insecticide+human+ad_birds+Ecotope+cardboard+mud+thatch+brick+metal+wood+Ethnic,maxit=100)
aic[49]=AIC(mod)
ref_availp[49,]=coefficients(summary(mod))[names(mod$coefficients)=="ref_avail",1:2]
InsecticideYesp[49,]=coefficients(summary(mod))[names(mod$coefficients)=="InsecticideYes",1:2]
humanp[49,]=coefficients(summary(mod))[names(mod$coefficients)=="human",1:2]
ad_birdsp[49,]=coefficients(summary(mod))[names(mod$coefficients)=="ad_birds",1:2]
EcotopeCoDp[49,]=coefficients(summary(mod))[names(mod$coefficients)=="EcotopeCoD",1:2]
cardboardp[49,]=coefficients(summary(mod))[names(mod$coefficients)=="cardboard",1:2]
mudp[49,]=coefficients(summary(mod))[names(mod$coefficients)=="mud",1:2]
thatchp[49,]=coefficients(summary(mod))[names(mod$coefficients)=="thatch",1:2]
brickp[49,]=coefficients(summary(mod))[names(mod$coefficients)=="brick",1:2]
metalp[49,]=coefficients(summary(mod))[names(mod$coefficients)=="metal",1:2]
woodp[49,]=coefficients(summary(mod))[names(mod$coefficients)=="wood",1:2]
Ethnictobap[49,]=coefficients(summary(mod))[names(mod$coefficients)=="Ethnictoba",1:2]
mod=glm.nb(titmc~Insecticide+human+ad_birds+Ecotope+cardboard+mud+thatch+brick+metal+wood+Ethnic,maxit=100)
aic[50]=AIC(mod)
InsecticideYesp[50,]=coefficients(summary(mod))[names(mod$coefficients)=="InsecticideYes",1:2]
humanp[50,]=coefficients(summary(mod))[names(mod$coefficients)=="human",1:2]
ad_birdsp[50,]=coefficients(summary(mod))[names(mod$coefficients)=="ad_birds",1:2]
EcotopeCoDp[50,]=coefficients(summary(mod))[names(mod$coefficients)=="EcotopeCoD",1:2]
cardboardp[50,]=coefficients(summary(mod))[names(mod$coefficients)=="cardboard",1:2]
mudp[50,]=coefficients(summary(mod))[names(mod$coefficients)=="mud",1:2]
thatchp[50,]=coefficients(summary(mod))[names(mod$coefficients)=="thatch",1:2]
brickp[50,]=coefficients(summary(mod))[names(mod$coefficients)=="brick",1:2]
metalp[50,]=coefficients(summary(mod))[names(mod$coefficients)=="metal",1:2]
woodp[50,]=coefficients(summary(mod))[names(mod$coefficients)=="wood",1:2]
Ethnictobap[50,]=coefficients(summary(mod))[names(mod$coefficients)=="Ethnictoba",1:2]
mod=glm.nb(titmc~ref_avail+human+ad_birds+Ecotope+cardboard+mud+thatch+brick+metal+wood+Ethnic,maxit=100)
aic[51]=AIC(mod)
ref_availp[51,]=coefficients(summary(mod))[names(mod$coefficients)=="ref_avail",1:2]
humanp[51,]=coefficients(summary(mod))[names(mod$coefficients)=="human",1:2]
ad_birdsp[51,]=coefficients(summary(mod))[names(mod$coefficients)=="ad_birds",1:2]
EcotopeCoDp[51,]=coefficients(summary(mod))[names(mod$coefficients)=="EcotopeCoD",1:2]
cardboardp[51,]=coefficients(summary(mod))[names(mod$coefficients)=="cardboard",1:2]
mudp[51,]=coefficients(summary(mod))[names(mod$coefficients)=="mud",1:2]
thatchp[51,]=coefficients(summary(mod))[names(mod$coefficients)=="thatch",1:2]
brickp[51,]=coefficients(summary(mod))[names(mod$coefficients)=="brick",1:2]
metalp[51,]=coefficients(summary(mod))[names(mod$coefficients)=="metal",1:2]
woodp[51,]=coefficients(summary(mod))[names(mod$coefficients)=="wood",1:2]
Ethnictobap[51,]=coefficients(summary(mod))[names(mod$coefficients)=="Ethnictoba",1:2]
mod=glm.nb(titmc~human+ad_birds+Ecotope+cardboard+mud+thatch+brick+metal+wood+Ethnic,maxit=100)
aic[52]=AIC(mod)
humanp[52,]=coefficients(summary(mod))[names(mod$coefficients)=="human",1:2]
ad_birdsp[52,]=coefficients(summary(mod))[names(mod$coefficients)=="ad_birds",1:2]
EcotopeCoDp[52,]=coefficients(summary(mod))[names(mod$coefficients)=="EcotopeCoD",1:2]
cardboardp[52,]=coefficients(summary(mod))[names(mod$coefficients)=="cardboard",1:2]
mudp[52,]=coefficients(summary(mod))[names(mod$coefficients)=="mud",1:2]
thatchp[52,]=coefficients(summary(mod))[names(mod$coefficients)=="thatch",1:2]
brickp[52,]=coefficients(summary(mod))[names(mod$coefficients)=="brick",1:2]
metalp[52,]=coefficients(summary(mod))[names(mod$coefficients)=="metal",1:2]
woodp[52,]=coefficients(summary(mod))[names(mod$coefficients)=="wood",1:2]
Ethnictobap[52,]=coefficients(summary(mod))[names(mod$coefficients)=="Ethnictoba",1:2]
mod=glm.nb(titmc~ref_avail+Insecticide+ad_birds+Ecotope+cardboard+mud+thatch+brick+metal+wood+Ethnic,maxit=100)
aic[53]=AIC(mod)
ref_availp[53,]=coefficients(summary(mod))[names(mod$coefficients)=="ref_avail",1:2]
InsecticideYesp[53,]=coefficients(summary(mod))[names(mod$coefficients)=="InsecticideYes",1:2]
ad_birdsp[53,]=coefficients(summary(mod))[names(mod$coefficients)=="ad_birds",1:2]
EcotopeCoDp[53,]=coefficients(summary(mod))[names(mod$coefficients)=="EcotopeCoD",1:2]
cardboardp[53,]=coefficients(summary(mod))[names(mod$coefficients)=="cardboard",1:2]
mudp[53,]=coefficients(summary(mod))[names(mod$coefficients)=="mud",1:2]
thatchp[53,]=coefficients(summary(mod))[names(mod$coefficients)=="thatch",1:2]
brickp[53,]=coefficients(summary(mod))[names(mod$coefficients)=="brick",1:2]
metalp[53,]=coefficients(summary(mod))[names(mod$coefficients)=="metal",1:2]
woodp[53,]=coefficients(summary(mod))[names(mod$coefficients)=="wood",1:2]
Ethnictobap[53,]=coefficients(summary(mod))[names(mod$coefficients)=="Ethnictoba",1:2]
mod=glm.nb(titmc~Insecticide+ad_birds+Ecotope+cardboard+mud+thatch+brick+metal+wood+Ethnic,maxit=100)
aic[54]=AIC(mod)
InsecticideYesp[54,]=coefficients(summary(mod))[names(mod$coefficients)=="InsecticideYes",1:2]
ad_birdsp[54,]=coefficients(summary(mod))[names(mod$coefficients)=="ad_birds",1:2]
EcotopeCoDp[54,]=coefficients(summary(mod))[names(mod$coefficients)=="EcotopeCoD",1:2]
cardboardp[54,]=coefficients(summary(mod))[names(mod$coefficients)=="cardboard",1:2]
mudp[54,]=coefficients(summary(mod))[names(mod$coefficients)=="mud",1:2]
thatchp[54,]=coefficients(summary(mod))[names(mod$coefficients)=="thatch",1:2]
brickp[54,]=coefficients(summary(mod))[names(mod$coefficients)=="brick",1:2]
metalp[54,]=coefficients(summary(mod))[names(mod$coefficients)=="metal",1:2]
woodp[54,]=coefficients(summary(mod))[names(mod$coefficients)=="wood",1:2]
Ethnictobap[54,]=coefficients(summary(mod))[names(mod$coefficients)=="Ethnictoba",1:2]
mod=glm.nb(titmc~ref_avail+ad_birds+Ecotope+cardboard+mud+thatch+brick+metal+wood+Ethnic,maxit=100)
aic[55]=AIC(mod)
ref_availp[55,]=coefficients(summary(mod))[names(mod$coefficients)=="ref_avail",1:2]
ad_birdsp[55,]=coefficients(summary(mod))[names(mod$coefficients)=="ad_birds",1:2]
EcotopeCoDp[55,]=coefficients(summary(mod))[names(mod$coefficients)=="EcotopeCoD",1:2]
cardboardp[55,]=coefficients(summary(mod))[names(mod$coefficients)=="cardboard",1:2]
mudp[55,]=coefficients(summary(mod))[names(mod$coefficients)=="mud",1:2]
thatchp[55,]=coefficients(summary(mod))[names(mod$coefficients)=="thatch",1:2]
brickp[55,]=coefficients(summary(mod))[names(mod$coefficients)=="brick",1:2]
metalp[55,]=coefficients(summary(mod))[names(mod$coefficients)=="metal",1:2]
woodp[55,]=coefficients(summary(mod))[names(mod$coefficients)=="wood",1:2]
Ethnictobap[55,]=coefficients(summary(mod))[names(mod$coefficients)=="Ethnictoba",1:2]
mod=glm.nb(titmc~ad_birds+Ecotope+cardboard+mud+thatch+brick+metal+wood+Ethnic,maxit=100)
aic[56]=AIC(mod)
ad_birdsp[56,]=coefficients(summary(mod))[names(mod$coefficients)=="ad_birds",1:2]
EcotopeCoDp[56,]=coefficients(summary(mod))[names(mod$coefficients)=="EcotopeCoD",1:2]
cardboardp[56,]=coefficients(summary(mod))[names(mod$coefficients)=="cardboard",1:2]
mudp[56,]=coefficients(summary(mod))[names(mod$coefficients)=="mud",1:2]
thatchp[56,]=coefficients(summary(mod))[names(mod$coefficients)=="thatch",1:2]
brickp[56,]=coefficients(summary(mod))[names(mod$coefficients)=="brick",1:2]
metalp[56,]=coefficients(summary(mod))[names(mod$coefficients)=="metal",1:2]
woodp[56,]=coefficients(summary(mod))[names(mod$coefficients)=="wood",1:2]
Ethnictobap[56,]=coefficients(summary(mod))[names(mod$coefficients)=="Ethnictoba",1:2]
mod=glm.nb(titmc~ref_avail+Insecticide+human+Ecotope+cardboard+mud+thatch+brick+metal+wood+Ethnic,maxit=100)
aic[57]=AIC(mod)
ref_availp[57,]=coefficients(summary(mod))[names(mod$coefficients)=="ref_avail",1:2]
InsecticideYesp[57,]=coefficients(summary(mod))[names(mod$coefficients)=="InsecticideYes",1:2]
humanp[57,]=coefficients(summary(mod))[names(mod$coefficients)=="human",1:2]
EcotopeCoDp[57,]=coefficients(summary(mod))[names(mod$coefficients)=="EcotopeCoD",1:2]
cardboardp[57,]=coefficients(summary(mod))[names(mod$coefficients)=="cardboard",1:2]
mudp[57,]=coefficients(summary(mod))[names(mod$coefficients)=="mud",1:2]
thatchp[57,]=coefficients(summary(mod))[names(mod$coefficients)=="thatch",1:2]
brickp[57,]=coefficients(summary(mod))[names(mod$coefficients)=="brick",1:2]
metalp[57,]=coefficients(summary(mod))[names(mod$coefficients)=="metal",1:2]
woodp[57,]=coefficients(summary(mod))[names(mod$coefficients)=="wood",1:2]
Ethnictobap[57,]=coefficients(summary(mod))[names(mod$coefficients)=="Ethnictoba",1:2]
mod=glm.nb(titmc~Insecticide+human+Ecotope+cardboard+mud+thatch+brick+metal+wood+Ethnic,maxit=100)
aic[58]=AIC(mod)
InsecticideYesp[58,]=coefficients(summary(mod))[names(mod$coefficients)=="InsecticideYes",1:2]
humanp[58,]=coefficients(summary(mod))[names(mod$coefficients)=="human",1:2]
EcotopeCoDp[58,]=coefficients(summary(mod))[names(mod$coefficients)=="EcotopeCoD",1:2]
cardboardp[58,]=coefficients(summary(mod))[names(mod$coefficients)=="cardboard",1:2]
mudp[58,]=coefficients(summary(mod))[names(mod$coefficients)=="mud",1:2]
thatchp[58,]=coefficients(summary(mod))[names(mod$coefficients)=="thatch",1:2]
brickp[58,]=coefficients(summary(mod))[names(mod$coefficients)=="brick",1:2]
metalp[58,]=coefficients(summary(mod))[names(mod$coefficients)=="metal",1:2]
woodp[58,]=coefficients(summary(mod))[names(mod$coefficients)=="wood",1:2]
Ethnictobap[58,]=coefficients(summary(mod))[names(mod$coefficients)=="Ethnictoba",1:2]
mod=glm.nb(titmc~ref_avail+human+Ecotope+cardboard+mud+thatch+brick+metal+wood+Ethnic,maxit=100)
aic[59]=AIC(mod)
ref_availp[59,]=coefficients(summary(mod))[names(mod$coefficients)=="ref_avail",1:2]
humanp[59,]=coefficients(summary(mod))[names(mod$coefficients)=="human",1:2]
EcotopeCoDp[59,]=coefficients(summary(mod))[names(mod$coefficients)=="EcotopeCoD",1:2]
cardboardp[59,]=coefficients(summary(mod))[names(mod$coefficients)=="cardboard",1:2]
mudp[59,]=coefficients(summary(mod))[names(mod$coefficients)=="mud",1:2]
thatchp[59,]=coefficients(summary(mod))[names(mod$coefficients)=="thatch",1:2]
brickp[59,]=coefficients(summary(mod))[names(mod$coefficients)=="brick",1:2]
metalp[59,]=coefficients(summary(mod))[names(mod$coefficients)=="metal",1:2]
woodp[59,]=coefficients(summary(mod))[names(mod$coefficients)=="wood",1:2]
Ethnictobap[59,]=coefficients(summary(mod))[names(mod$coefficients)=="Ethnictoba",1:2]
mod=glm.nb(titmc~human+Ecotope+cardboard+mud+thatch+brick+metal+wood+Ethnic,maxit=100)
aic[60]=AIC(mod)
humanp[60,]=coefficients(summary(mod))[names(mod$coefficients)=="human",1:2]
EcotopeCoDp[60,]=coefficients(summary(mod))[names(mod$coefficients)=="EcotopeCoD",1:2]
cardboardp[60,]=coefficients(summary(mod))[names(mod$coefficients)=="cardboard",1:2]
mudp[60,]=coefficients(summary(mod))[names(mod$coefficients)=="mud",1:2]
thatchp[60,]=coefficients(summary(mod))[names(mod$coefficients)=="thatch",1:2]
brickp[60,]=coefficients(summary(mod))[names(mod$coefficients)=="brick",1:2]
metalp[60,]=coefficients(summary(mod))[names(mod$coefficients)=="metal",1:2]
woodp[60,]=coefficients(summary(mod))[names(mod$coefficients)=="wood",1:2]
Ethnictobap[60,]=coefficients(summary(mod))[names(mod$coefficients)=="Ethnictoba",1:2]
mod=glm.nb(titmc~ref_avail+Insecticide+Ecotope+cardboard+mud+thatch+brick+metal+wood+Ethnic,maxit=100)
aic[61]=AIC(mod)
ref_availp[61,]=coefficients(summary(mod))[names(mod$coefficients)=="ref_avail",1:2]
InsecticideYesp[61,]=coefficients(summary(mod))[names(mod$coefficients)=="InsecticideYes",1:2]
EcotopeCoDp[61,]=coefficients(summary(mod))[names(mod$coefficients)=="EcotopeCoD",1:2]
cardboardp[61,]=coefficients(summary(mod))[names(mod$coefficients)=="cardboard",1:2]
mudp[61,]=coefficients(summary(mod))[names(mod$coefficients)=="mud",1:2]
thatchp[61,]=coefficients(summary(mod))[names(mod$coefficients)=="thatch",1:2]
brickp[61,]=coefficients(summary(mod))[names(mod$coefficients)=="brick",1:2]
metalp[61,]=coefficients(summary(mod))[names(mod$coefficients)=="metal",1:2]
woodp[61,]=coefficients(summary(mod))[names(mod$coefficients)=="wood",1:2]
Ethnictobap[61,]=coefficients(summary(mod))[names(mod$coefficients)=="Ethnictoba",1:2]
mod=glm.nb(titmc~Insecticide+Ecotope+cardboard+mud+thatch+brick+metal+wood+Ethnic,maxit=100)
aic[62]=AIC(mod)
InsecticideYesp[62,]=coefficients(summary(mod))[names(mod$coefficients)=="InsecticideYes",1:2]
EcotopeCoDp[62,]=coefficients(summary(mod))[names(mod$coefficients)=="EcotopeCoD",1:2]
cardboardp[62,]=coefficients(summary(mod))[names(mod$coefficients)=="cardboard",1:2]
mudp[62,]=coefficients(summary(mod))[names(mod$coefficients)=="mud",1:2]
thatchp[62,]=coefficients(summary(mod))[names(mod$coefficients)=="thatch",1:2]
brickp[62,]=coefficients(summary(mod))[names(mod$coefficients)=="brick",1:2]
metalp[62,]=coefficients(summary(mod))[names(mod$coefficients)=="metal",1:2]
woodp[62,]=coefficients(summary(mod))[names(mod$coefficients)=="wood",1:2]
Ethnictobap[62,]=coefficients(summary(mod))[names(mod$coefficients)=="Ethnictoba",1:2]
mod=glm.nb(titmc~ref_avail+Ecotope+cardboard+mud+thatch+brick+metal+wood+Ethnic,maxit=100)
aic[63]=AIC(mod)
ref_availp[63,]=coefficients(summary(mod))[names(mod$coefficients)=="ref_avail",1:2]
EcotopeCoDp[63,]=coefficients(summary(mod))[names(mod$coefficients)=="EcotopeCoD",1:2]
cardboardp[63,]=coefficients(summary(mod))[names(mod$coefficients)=="cardboard",1:2]
mudp[63,]=coefficients(summary(mod))[names(mod$coefficients)=="mud",1:2]
thatchp[63,]=coefficients(summary(mod))[names(mod$coefficients)=="thatch",1:2]
brickp[63,]=coefficients(summary(mod))[names(mod$coefficients)=="brick",1:2]
metalp[63,]=coefficients(summary(mod))[names(mod$coefficients)=="metal",1:2]
woodp[63,]=coefficients(summary(mod))[names(mod$coefficients)=="wood",1:2]
Ethnictobap[63,]=coefficients(summary(mod))[names(mod$coefficients)=="Ethnictoba",1:2]
mod=glm.nb(titmc~Ecotope+cardboard+mud+thatch+brick+metal+wood+Ethnic,maxit=100)
aic[64]=AIC(mod)
EcotopeCoDp[64,]=coefficients(summary(mod))[names(mod$coefficients)=="EcotopeCoD",1:2]
cardboardp[64,]=coefficients(summary(mod))[names(mod$coefficients)=="cardboard",1:2]
mudp[64,]=coefficients(summary(mod))[names(mod$coefficients)=="mud",1:2]
thatchp[64,]=coefficients(summary(mod))[names(mod$coefficients)=="thatch",1:2]
brickp[64,]=coefficients(summary(mod))[names(mod$coefficients)=="brick",1:2]
metalp[64,]=coefficients(summary(mod))[names(mod$coefficients)=="metal",1:2]
woodp[64,]=coefficients(summary(mod))[names(mod$coefficients)=="wood",1:2]
Ethnictobap[64,]=coefficients(summary(mod))[names(mod$coefficients)=="Ethnictoba",1:2]
mod=glm.nb(titmc~ref_avail+Insecticide+human+ad_birds+dogcat+fledg+cardboard+mud+thatch+brick+metal+wood+Ethnic,maxit=100)
aic[65]=AIC(mod)
ref_availp[65,]=coefficients(summary(mod))[names(mod$coefficients)=="ref_avail",1:2]
InsecticideYesp[65,]=coefficients(summary(mod))[names(mod$coefficients)=="InsecticideYes",1:2]
humanp[65,]=coefficients(summary(mod))[names(mod$coefficients)=="human",1:2]
ad_birdsp[65,]=coefficients(summary(mod))[names(mod$coefficients)=="ad_birds",1:2]
dogcatp[65,]=coefficients(summary(mod))[names(mod$coefficients)=="dogcat",1:2]
fledgp[65,]=coefficients(summary(mod))[names(mod$coefficients)=="fledg",1:2]
cardboardp[65,]=coefficients(summary(mod))[names(mod$coefficients)=="cardboard",1:2]
mudp[65,]=coefficients(summary(mod))[names(mod$coefficients)=="mud",1:2]
thatchp[65,]=coefficients(summary(mod))[names(mod$coefficients)=="thatch",1:2]
brickp[65,]=coefficients(summary(mod))[names(mod$coefficients)=="brick",1:2]
metalp[65,]=coefficients(summary(mod))[names(mod$coefficients)=="metal",1:2]
woodp[65,]=coefficients(summary(mod))[names(mod$coefficients)=="wood",1:2]
Ethnictobap[65,]=coefficients(summary(mod))[names(mod$coefficients)=="Ethnictoba",1:2]
mod=glm.nb(titmc~Insecticide+human+ad_birds+dogcat+fledg+cardboard+mud+thatch+brick+metal+wood+Ethnic,maxit=100)
aic[66]=AIC(mod)
InsecticideYesp[66,]=coefficients(summary(mod))[names(mod$coefficients)=="InsecticideYes",1:2]
humanp[66,]=coefficients(summary(mod))[names(mod$coefficients)=="human",1:2]
ad_birdsp[66,]=coefficients(summary(mod))[names(mod$coefficients)=="ad_birds",1:2]
dogcatp[66,]=coefficients(summary(mod))[names(mod$coefficients)=="dogcat",1:2]
fledgp[66,]=coefficients(summary(mod))[names(mod$coefficients)=="fledg",1:2]
cardboardp[66,]=coefficients(summary(mod))[names(mod$coefficients)=="cardboard",1:2]
mudp[66,]=coefficients(summary(mod))[names(mod$coefficients)=="mud",1:2]
thatchp[66,]=coefficients(summary(mod))[names(mod$coefficients)=="thatch",1:2]
brickp[66,]=coefficients(summary(mod))[names(mod$coefficients)=="brick",1:2]
metalp[66,]=coefficients(summary(mod))[names(mod$coefficients)=="metal",1:2]
woodp[66,]=coefficients(summary(mod))[names(mod$coefficients)=="wood",1:2]
Ethnictobap[66,]=coefficients(summary(mod))[names(mod$coefficients)=="Ethnictoba",1:2]
mod=glm.nb(titmc~ref_avail+human+ad_birds+dogcat+fledg+cardboard+mud+thatch+brick+metal+wood+Ethnic,maxit=100)
aic[67]=AIC(mod)
ref_availp[67,]=coefficients(summary(mod))[names(mod$coefficients)=="ref_avail",1:2]
humanp[67,]=coefficients(summary(mod))[names(mod$coefficients)=="human",1:2]
ad_birdsp[67,]=coefficients(summary(mod))[names(mod$coefficients)=="ad_birds",1:2]
dogcatp[67,]=coefficients(summary(mod))[names(mod$coefficients)=="dogcat",1:2]
fledgp[67,]=coefficients(summary(mod))[names(mod$coefficients)=="fledg",1:2]
cardboardp[67,]=coefficients(summary(mod))[names(mod$coefficients)=="cardboard",1:2]
mudp[67,]=coefficients(summary(mod))[names(mod$coefficients)=="mud",1:2]
thatchp[67,]=coefficients(summary(mod))[names(mod$coefficients)=="thatch",1:2]
brickp[67,]=coefficients(summary(mod))[names(mod$coefficients)=="brick",1:2]
metalp[67,]=coefficients(summary(mod))[names(mod$coefficients)=="metal",1:2]
woodp[67,]=coefficients(summary(mod))[names(mod$coefficients)=="wood",1:2]
Ethnictobap[67,]=coefficients(summary(mod))[names(mod$coefficients)=="Ethnictoba",1:2]
mod=glm.nb(titmc~human+ad_birds+dogcat+fledg+cardboard+mud+thatch+brick+metal+wood+Ethnic,maxit=100)
aic[68]=AIC(mod)
humanp[68,]=coefficients(summary(mod))[names(mod$coefficients)=="human",1:2]
ad_birdsp[68,]=coefficients(summary(mod))[names(mod$coefficients)=="ad_birds",1:2]
dogcatp[68,]=coefficients(summary(mod))[names(mod$coefficients)=="dogcat",1:2]
fledgp[68,]=coefficients(summary(mod))[names(mod$coefficients)=="fledg",1:2]
cardboardp[68,]=coefficients(summary(mod))[names(mod$coefficients)=="cardboard",1:2]
mudp[68,]=coefficients(summary(mod))[names(mod$coefficients)=="mud",1:2]
thatchp[68,]=coefficients(summary(mod))[names(mod$coefficients)=="thatch",1:2]
brickp[68,]=coefficients(summary(mod))[names(mod$coefficients)=="brick",1:2]
metalp[68,]=coefficients(summary(mod))[names(mod$coefficients)=="metal",1:2]
woodp[68,]=coefficients(summary(mod))[names(mod$coefficients)=="wood",1:2]
Ethnictobap[68,]=coefficients(summary(mod))[names(mod$coefficients)=="Ethnictoba",1:2]
mod=glm.nb(titmc~ref_avail+Insecticide+ad_birds+dogcat+fledg+cardboard+mud+thatch+brick+metal+wood+Ethnic,maxit=100)
aic[69]=AIC(mod)
ref_availp[69,]=coefficients(summary(mod))[names(mod$coefficients)=="ref_avail",1:2]
InsecticideYesp[69,]=coefficients(summary(mod))[names(mod$coefficients)=="InsecticideYes",1:2]
ad_birdsp[69,]=coefficients(summary(mod))[names(mod$coefficients)=="ad_birds",1:2]
dogcatp[69,]=coefficients(summary(mod))[names(mod$coefficients)=="dogcat",1:2]
fledgp[69,]=coefficients(summary(mod))[names(mod$coefficients)=="fledg",1:2]
cardboardp[69,]=coefficients(summary(mod))[names(mod$coefficients)=="cardboard",1:2]
mudp[69,]=coefficients(summary(mod))[names(mod$coefficients)=="mud",1:2]
thatchp[69,]=coefficients(summary(mod))[names(mod$coefficients)=="thatch",1:2]
brickp[69,]=coefficients(summary(mod))[names(mod$coefficients)=="brick",1:2]
metalp[69,]=coefficients(summary(mod))[names(mod$coefficients)=="metal",1:2]
woodp[69,]=coefficients(summary(mod))[names(mod$coefficients)=="wood",1:2]
Ethnictobap[69,]=coefficients(summary(mod))[names(mod$coefficients)=="Ethnictoba",1:2]
mod=glm.nb(titmc~Insecticide+ad_birds+dogcat+fledg+cardboard+mud+thatch+brick+metal+wood+Ethnic,maxit=100)
aic[70]=AIC(mod)
InsecticideYesp[70,]=coefficients(summary(mod))[names(mod$coefficients)=="InsecticideYes",1:2]
ad_birdsp[70,]=coefficients(summary(mod))[names(mod$coefficients)=="ad_birds",1:2]
dogcatp[70,]=coefficients(summary(mod))[names(mod$coefficients)=="dogcat",1:2]
fledgp[70,]=coefficients(summary(mod))[names(mod$coefficients)=="fledg",1:2]
cardboardp[70,]=coefficients(summary(mod))[names(mod$coefficients)=="cardboard",1:2]
mudp[70,]=coefficients(summary(mod))[names(mod$coefficients)=="mud",1:2]
thatchp[70,]=coefficients(summary(mod))[names(mod$coefficients)=="thatch",1:2]
brickp[70,]=coefficients(summary(mod))[names(mod$coefficients)=="brick",1:2]
metalp[70,]=coefficients(summary(mod))[names(mod$coefficients)=="metal",1:2]
woodp[70,]=coefficients(summary(mod))[names(mod$coefficients)=="wood",1:2]
Ethnictobap[70,]=coefficients(summary(mod))[names(mod$coefficients)=="Ethnictoba",1:2]
mod=glm.nb(titmc~ref_avail+ad_birds+dogcat+fledg+cardboard+mud+thatch+brick+metal+wood+Ethnic,maxit=100)
aic[71]=AIC(mod)
ref_availp[71,]=coefficients(summary(mod))[names(mod$coefficients)=="ref_avail",1:2]
ad_birdsp[71,]=coefficients(summary(mod))[names(mod$coefficients)=="ad_birds",1:2]
dogcatp[71,]=coefficients(summary(mod))[names(mod$coefficients)=="dogcat",1:2]
fledgp[71,]=coefficients(summary(mod))[names(mod$coefficients)=="fledg",1:2]
cardboardp[71,]=coefficients(summary(mod))[names(mod$coefficients)=="cardboard",1:2]
mudp[71,]=coefficients(summary(mod))[names(mod$coefficients)=="mud",1:2]
thatchp[71,]=coefficients(summary(mod))[names(mod$coefficients)=="thatch",1:2]
brickp[71,]=coefficients(summary(mod))[names(mod$coefficients)=="brick",1:2]
metalp[71,]=coefficients(summary(mod))[names(mod$coefficients)=="metal",1:2]
woodp[71,]=coefficients(summary(mod))[names(mod$coefficients)=="wood",1:2]
Ethnictobap[71,]=coefficients(summary(mod))[names(mod$coefficients)=="Ethnictoba",1:2]
mod=glm.nb(titmc~ad_birds+dogcat+fledg+cardboard+mud+thatch+brick+metal+wood+Ethnic,maxit=100)
aic[72]=AIC(mod)
ad_birdsp[72,]=coefficients(summary(mod))[names(mod$coefficients)=="ad_birds",1:2]
dogcatp[72,]=coefficients(summary(mod))[names(mod$coefficients)=="dogcat",1:2]
fledgp[72,]=coefficients(summary(mod))[names(mod$coefficients)=="fledg",1:2]
cardboardp[72,]=coefficients(summary(mod))[names(mod$coefficients)=="cardboard",1:2]
mudp[72,]=coefficients(summary(mod))[names(mod$coefficients)=="mud",1:2]
thatchp[72,]=coefficients(summary(mod))[names(mod$coefficients)=="thatch",1:2]
brickp[72,]=coefficients(summary(mod))[names(mod$coefficients)=="brick",1:2]
metalp[72,]=coefficients(summary(mod))[names(mod$coefficients)=="metal",1:2]
woodp[72,]=coefficients(summary(mod))[names(mod$coefficients)=="wood",1:2]
Ethnictobap[72,]=coefficients(summary(mod))[names(mod$coefficients)=="Ethnictoba",1:2]
mod=glm.nb(titmc~ref_avail+Insecticide+human+dogcat+fledg+cardboard+mud+thatch+brick+metal+wood+Ethnic,maxit=100)
aic[73]=AIC(mod)
ref_availp[73,]=coefficients(summary(mod))[names(mod$coefficients)=="ref_avail",1:2]
InsecticideYesp[73,]=coefficients(summary(mod))[names(mod$coefficients)=="InsecticideYes",1:2]
humanp[73,]=coefficients(summary(mod))[names(mod$coefficients)=="human",1:2]
dogcatp[73,]=coefficients(summary(mod))[names(mod$coefficients)=="dogcat",1:2]
fledgp[73,]=coefficients(summary(mod))[names(mod$coefficients)=="fledg",1:2]
cardboardp[73,]=coefficients(summary(mod))[names(mod$coefficients)=="cardboard",1:2]
mudp[73,]=coefficients(summary(mod))[names(mod$coefficients)=="mud",1:2]
thatchp[73,]=coefficients(summary(mod))[names(mod$coefficients)=="thatch",1:2]
brickp[73,]=coefficients(summary(mod))[names(mod$coefficients)=="brick",1:2]
metalp[73,]=coefficients(summary(mod))[names(mod$coefficients)=="metal",1:2]
woodp[73,]=coefficients(summary(mod))[names(mod$coefficients)=="wood",1:2]
Ethnictobap[73,]=coefficients(summary(mod))[names(mod$coefficients)=="Ethnictoba",1:2]
mod=glm.nb(titmc~Insecticide+human+dogcat+fledg+cardboard+mud+thatch+brick+metal+wood+Ethnic,maxit=100)
aic[74]=AIC(mod)
InsecticideYesp[74,]=coefficients(summary(mod))[names(mod$coefficients)=="InsecticideYes",1:2]
humanp[74,]=coefficients(summary(mod))[names(mod$coefficients)=="human",1:2]
dogcatp[74,]=coefficients(summary(mod))[names(mod$coefficients)=="dogcat",1:2]
fledgp[74,]=coefficients(summary(mod))[names(mod$coefficients)=="fledg",1:2]
cardboardp[74,]=coefficients(summary(mod))[names(mod$coefficients)=="cardboard",1:2]
mudp[74,]=coefficients(summary(mod))[names(mod$coefficients)=="mud",1:2]
thatchp[74,]=coefficients(summary(mod))[names(mod$coefficients)=="thatch",1:2]
brickp[74,]=coefficients(summary(mod))[names(mod$coefficients)=="brick",1:2]
metalp[74,]=coefficients(summary(mod))[names(mod$coefficients)=="metal",1:2]
woodp[74,]=coefficients(summary(mod))[names(mod$coefficients)=="wood",1:2]
Ethnictobap[74,]=coefficients(summary(mod))[names(mod$coefficients)=="Ethnictoba",1:2]
mod=glm.nb(titmc~ref_avail+human+dogcat+fledg+cardboard+mud+thatch+brick+metal+wood+Ethnic,maxit=100)
aic[75]=AIC(mod)
ref_availp[75,]=coefficients(summary(mod))[names(mod$coefficients)=="ref_avail",1:2]
humanp[75,]=coefficients(summary(mod))[names(mod$coefficients)=="human",1:2]
dogcatp[75,]=coefficients(summary(mod))[names(mod$coefficients)=="dogcat",1:2]
fledgp[75,]=coefficients(summary(mod))[names(mod$coefficients)=="fledg",1:2]
cardboardp[75,]=coefficients(summary(mod))[names(mod$coefficients)=="cardboard",1:2]
mudp[75,]=coefficients(summary(mod))[names(mod$coefficients)=="mud",1:2]
thatchp[75,]=coefficients(summary(mod))[names(mod$coefficients)=="thatch",1:2]
brickp[75,]=coefficients(summary(mod))[names(mod$coefficients)=="brick",1:2]
metalp[75,]=coefficients(summary(mod))[names(mod$coefficients)=="metal",1:2]
woodp[75,]=coefficients(summary(mod))[names(mod$coefficients)=="wood",1:2]
Ethnictobap[75,]=coefficients(summary(mod))[names(mod$coefficients)=="Ethnictoba",1:2]
mod=glm.nb(titmc~human+dogcat+fledg+cardboard+mud+thatch+brick+metal+wood+Ethnic,maxit=100)
aic[76]=AIC(mod)
humanp[76,]=coefficients(summary(mod))[names(mod$coefficients)=="human",1:2]
dogcatp[76,]=coefficients(summary(mod))[names(mod$coefficients)=="dogcat",1:2]
fledgp[76,]=coefficients(summary(mod))[names(mod$coefficients)=="fledg",1:2]
cardboardp[76,]=coefficients(summary(mod))[names(mod$coefficients)=="cardboard",1:2]
mudp[76,]=coefficients(summary(mod))[names(mod$coefficients)=="mud",1:2]
thatchp[76,]=coefficients(summary(mod))[names(mod$coefficients)=="thatch",1:2]
brickp[76,]=coefficients(summary(mod))[names(mod$coefficients)=="brick",1:2]
metalp[76,]=coefficients(summary(mod))[names(mod$coefficients)=="metal",1:2]
woodp[76,]=coefficients(summary(mod))[names(mod$coefficients)=="wood",1:2]
Ethnictobap[76,]=coefficients(summary(mod))[names(mod$coefficients)=="Ethnictoba",1:2]
mod=glm.nb(titmc~ref_avail+Insecticide+dogcat+fledg+cardboard+mud+thatch+brick+metal+wood+Ethnic,maxit=100)
aic[77]=AIC(mod)
ref_availp[77,]=coefficients(summary(mod))[names(mod$coefficients)=="ref_avail",1:2]
InsecticideYesp[77,]=coefficients(summary(mod))[names(mod$coefficients)=="InsecticideYes",1:2]
dogcatp[77,]=coefficients(summary(mod))[names(mod$coefficients)=="dogcat",1:2]
fledgp[77,]=coefficients(summary(mod))[names(mod$coefficients)=="fledg",1:2]
cardboardp[77,]=coefficients(summary(mod))[names(mod$coefficients)=="cardboard",1:2]
mudp[77,]=coefficients(summary(mod))[names(mod$coefficients)=="mud",1:2]
thatchp[77,]=coefficients(summary(mod))[names(mod$coefficients)=="thatch",1:2]
brickp[77,]=coefficients(summary(mod))[names(mod$coefficients)=="brick",1:2]
metalp[77,]=coefficients(summary(mod))[names(mod$coefficients)=="metal",1:2]
woodp[77,]=coefficients(summary(mod))[names(mod$coefficients)=="wood",1:2]
Ethnictobap[77,]=coefficients(summary(mod))[names(mod$coefficients)=="Ethnictoba",1:2]
mod=glm.nb(titmc~Insecticide+dogcat+fledg+cardboard+mud+thatch+brick+metal+wood+Ethnic,maxit=100)
aic[78]=AIC(mod)
InsecticideYesp[78,]=coefficients(summary(mod))[names(mod$coefficients)=="InsecticideYes",1:2]
dogcatp[78,]=coefficients(summary(mod))[names(mod$coefficients)=="dogcat",1:2]
fledgp[78,]=coefficients(summary(mod))[names(mod$coefficients)=="fledg",1:2]
cardboardp[78,]=coefficients(summary(mod))[names(mod$coefficients)=="cardboard",1:2]
mudp[78,]=coefficients(summary(mod))[names(mod$coefficients)=="mud",1:2]
thatchp[78,]=coefficients(summary(mod))[names(mod$coefficients)=="thatch",1:2]
brickp[78,]=coefficients(summary(mod))[names(mod$coefficients)=="brick",1:2]
metalp[78,]=coefficients(summary(mod))[names(mod$coefficients)=="metal",1:2]
woodp[78,]=coefficients(summary(mod))[names(mod$coefficients)=="wood",1:2]
Ethnictobap[78,]=coefficients(summary(mod))[names(mod$coefficients)=="Ethnictoba",1:2]
mod=glm.nb(titmc~ref_avail+dogcat+fledg+cardboard+mud+thatch+brick+metal+wood+Ethnic,maxit=100)
aic[79]=AIC(mod)
ref_availp[79,]=coefficients(summary(mod))[names(mod$coefficients)=="ref_avail",1:2]
dogcatp[79,]=coefficients(summary(mod))[names(mod$coefficients)=="dogcat",1:2]
fledgp[79,]=coefficients(summary(mod))[names(mod$coefficients)=="fledg",1:2]
cardboardp[79,]=coefficients(summary(mod))[names(mod$coefficients)=="cardboard",1:2]
mudp[79,]=coefficients(summary(mod))[names(mod$coefficients)=="mud",1:2]
thatchp[79,]=coefficients(summary(mod))[names(mod$coefficients)=="thatch",1:2]
brickp[79,]=coefficients(summary(mod))[names(mod$coefficients)=="brick",1:2]
metalp[79,]=coefficients(summary(mod))[names(mod$coefficients)=="metal",1:2]
woodp[79,]=coefficients(summary(mod))[names(mod$coefficients)=="wood",1:2]
Ethnictobap[79,]=coefficients(summary(mod))[names(mod$coefficients)=="Ethnictoba",1:2]
mod=glm.nb(titmc~dogcat+fledg+cardboard+mud+thatch+brick+metal+wood+Ethnic,maxit=100)
aic[80]=AIC(mod)
dogcatp[80,]=coefficients(summary(mod))[names(mod$coefficients)=="dogcat",1:2]
fledgp[80,]=coefficients(summary(mod))[names(mod$coefficients)=="fledg",1:2]
cardboardp[80,]=coefficients(summary(mod))[names(mod$coefficients)=="cardboard",1:2]
mudp[80,]=coefficients(summary(mod))[names(mod$coefficients)=="mud",1:2]
thatchp[80,]=coefficients(summary(mod))[names(mod$coefficients)=="thatch",1:2]
brickp[80,]=coefficients(summary(mod))[names(mod$coefficients)=="brick",1:2]
metalp[80,]=coefficients(summary(mod))[names(mod$coefficients)=="metal",1:2]
woodp[80,]=coefficients(summary(mod))[names(mod$coefficients)=="wood",1:2]
Ethnictobap[80,]=coefficients(summary(mod))[names(mod$coefficients)=="Ethnictoba",1:2]
mod=glm.nb(titmc~ref_avail+Insecticide+human+ad_birds+fledg+cardboard+mud+thatch+brick+metal+wood+Ethnic,maxit=100)
aic[81]=AIC(mod)
ref_availp[81,]=coefficients(summary(mod))[names(mod$coefficients)=="ref_avail",1:2]
InsecticideYesp[81,]=coefficients(summary(mod))[names(mod$coefficients)=="InsecticideYes",1:2]
humanp[81,]=coefficients(summary(mod))[names(mod$coefficients)=="human",1:2]
ad_birdsp[81,]=coefficients(summary(mod))[names(mod$coefficients)=="ad_birds",1:2]
fledgp[81,]=coefficients(summary(mod))[names(mod$coefficients)=="fledg",1:2]
cardboardp[81,]=coefficients(summary(mod))[names(mod$coefficients)=="cardboard",1:2]
mudp[81,]=coefficients(summary(mod))[names(mod$coefficients)=="mud",1:2]
thatchp[81,]=coefficients(summary(mod))[names(mod$coefficients)=="thatch",1:2]
brickp[81,]=coefficients(summary(mod))[names(mod$coefficients)=="brick",1:2]
metalp[81,]=coefficients(summary(mod))[names(mod$coefficients)=="metal",1:2]
woodp[81,]=coefficients(summary(mod))[names(mod$coefficients)=="wood",1:2]
Ethnictobap[81,]=coefficients(summary(mod))[names(mod$coefficients)=="Ethnictoba",1:2]
mod=glm.nb(titmc~Insecticide+human+ad_birds+fledg+cardboard+mud+thatch+brick+metal+wood+Ethnic,maxit=100)
aic[82]=AIC(mod)
InsecticideYesp[82,]=coefficients(summary(mod))[names(mod$coefficients)=="InsecticideYes",1:2]
humanp[82,]=coefficients(summary(mod))[names(mod$coefficients)=="human",1:2]
ad_birdsp[82,]=coefficients(summary(mod))[names(mod$coefficients)=="ad_birds",1:2]
fledgp[82,]=coefficients(summary(mod))[names(mod$coefficients)=="fledg",1:2]
cardboardp[82,]=coefficients(summary(mod))[names(mod$coefficients)=="cardboard",1:2]
mudp[82,]=coefficients(summary(mod))[names(mod$coefficients)=="mud",1:2]
thatchp[82,]=coefficients(summary(mod))[names(mod$coefficients)=="thatch",1:2]
brickp[82,]=coefficients(summary(mod))[names(mod$coefficients)=="brick",1:2]
metalp[82,]=coefficients(summary(mod))[names(mod$coefficients)=="metal",1:2]
woodp[82,]=coefficients(summary(mod))[names(mod$coefficients)=="wood",1:2]
Ethnictobap[82,]=coefficients(summary(mod))[names(mod$coefficients)=="Ethnictoba",1:2]
mod=glm.nb(titmc~ref_avail+human+ad_birds+fledg+cardboard+mud+thatch+brick+metal+wood+Ethnic,maxit=100)
aic[83]=AIC(mod)
ref_availp[83,]=coefficients(summary(mod))[names(mod$coefficients)=="ref_avail",1:2]
humanp[83,]=coefficients(summary(mod))[names(mod$coefficients)=="human",1:2]
ad_birdsp[83,]=coefficients(summary(mod))[names(mod$coefficients)=="ad_birds",1:2]
fledgp[83,]=coefficients(summary(mod))[names(mod$coefficients)=="fledg",1:2]
cardboardp[83,]=coefficients(summary(mod))[names(mod$coefficients)=="cardboard",1:2]
mudp[83,]=coefficients(summary(mod))[names(mod$coefficients)=="mud",1:2]
thatchp[83,]=coefficients(summary(mod))[names(mod$coefficients)=="thatch",1:2]
brickp[83,]=coefficients(summary(mod))[names(mod$coefficients)=="brick",1:2]
metalp[83,]=coefficients(summary(mod))[names(mod$coefficients)=="metal",1:2]
woodp[83,]=coefficients(summary(mod))[names(mod$coefficients)=="wood",1:2]
Ethnictobap[83,]=coefficients(summary(mod))[names(mod$coefficients)=="Ethnictoba",1:2]
mod=glm.nb(titmc~human+ad_birds+fledg+cardboard+mud+thatch+brick+metal+wood+Ethnic,maxit=100)
aic[84]=AIC(mod)
humanp[84,]=coefficients(summary(mod))[names(mod$coefficients)=="human",1:2]
ad_birdsp[84,]=coefficients(summary(mod))[names(mod$coefficients)=="ad_birds",1:2]
fledgp[84,]=coefficients(summary(mod))[names(mod$coefficients)=="fledg",1:2]
cardboardp[84,]=coefficients(summary(mod))[names(mod$coefficients)=="cardboard",1:2]
mudp[84,]=coefficients(summary(mod))[names(mod$coefficients)=="mud",1:2]
thatchp[84,]=coefficients(summary(mod))[names(mod$coefficients)=="thatch",1:2]
brickp[84,]=coefficients(summary(mod))[names(mod$coefficients)=="brick",1:2]
metalp[84,]=coefficients(summary(mod))[names(mod$coefficients)=="metal",1:2]
woodp[84,]=coefficients(summary(mod))[names(mod$coefficients)=="wood",1:2]
Ethnictobap[84,]=coefficients(summary(mod))[names(mod$coefficients)=="Ethnictoba",1:2]
mod=glm.nb(titmc~ref_avail+Insecticide+ad_birds+fledg+cardboard+mud+thatch+brick+metal+wood+Ethnic,maxit=100)
aic[85]=AIC(mod)
ref_availp[85,]=coefficients(summary(mod))[names(mod$coefficients)=="ref_avail",1:2]
InsecticideYesp[85,]=coefficients(summary(mod))[names(mod$coefficients)=="InsecticideYes",1:2]
ad_birdsp[85,]=coefficients(summary(mod))[names(mod$coefficients)=="ad_birds",1:2]
fledgp[85,]=coefficients(summary(mod))[names(mod$coefficients)=="fledg",1:2]
cardboardp[85,]=coefficients(summary(mod))[names(mod$coefficients)=="cardboard",1:2]
mudp[85,]=coefficients(summary(mod))[names(mod$coefficients)=="mud",1:2]
thatchp[85,]=coefficients(summary(mod))[names(mod$coefficients)=="thatch",1:2]
brickp[85,]=coefficients(summary(mod))[names(mod$coefficients)=="brick",1:2]
metalp[85,]=coefficients(summary(mod))[names(mod$coefficients)=="metal",1:2]
woodp[85,]=coefficients(summary(mod))[names(mod$coefficients)=="wood",1:2]
Ethnictobap[85,]=coefficients(summary(mod))[names(mod$coefficients)=="Ethnictoba",1:2]
mod=glm.nb(titmc~Insecticide+ad_birds+fledg+cardboard+mud+thatch+brick+metal+wood+Ethnic,maxit=100)
aic[86]=AIC(mod)
InsecticideYesp[86,]=coefficients(summary(mod))[names(mod$coefficients)=="InsecticideYes",1:2]
ad_birdsp[86,]=coefficients(summary(mod))[names(mod$coefficients)=="ad_birds",1:2]
fledgp[86,]=coefficients(summary(mod))[names(mod$coefficients)=="fledg",1:2]
cardboardp[86,]=coefficients(summary(mod))[names(mod$coefficients)=="cardboard",1:2]
mudp[86,]=coefficients(summary(mod))[names(mod$coefficients)=="mud",1:2]
thatchp[86,]=coefficients(summary(mod))[names(mod$coefficients)=="thatch",1:2]
brickp[86,]=coefficients(summary(mod))[names(mod$coefficients)=="brick",1:2]
metalp[86,]=coefficients(summary(mod))[names(mod$coefficients)=="metal",1:2]
woodp[86,]=coefficients(summary(mod))[names(mod$coefficients)=="wood",1:2]
Ethnictobap[86,]=coefficients(summary(mod))[names(mod$coefficients)=="Ethnictoba",1:2]
mod=glm.nb(titmc~ref_avail+ad_birds+fledg+cardboard+mud+thatch+brick+metal+wood+Ethnic,maxit=100)
aic[87]=AIC(mod)
ref_availp[87,]=coefficients(summary(mod))[names(mod$coefficients)=="ref_avail",1:2]
ad_birdsp[87,]=coefficients(summary(mod))[names(mod$coefficients)=="ad_birds",1:2]
fledgp[87,]=coefficients(summary(mod))[names(mod$coefficients)=="fledg",1:2]
cardboardp[87,]=coefficients(summary(mod))[names(mod$coefficients)=="cardboard",1:2]
mudp[87,]=coefficients(summary(mod))[names(mod$coefficients)=="mud",1:2]
thatchp[87,]=coefficients(summary(mod))[names(mod$coefficients)=="thatch",1:2]
brickp[87,]=coefficients(summary(mod))[names(mod$coefficients)=="brick",1:2]
metalp[87,]=coefficients(summary(mod))[names(mod$coefficients)=="metal",1:2]
woodp[87,]=coefficients(summary(mod))[names(mod$coefficients)=="wood",1:2]
Ethnictobap[87,]=coefficients(summary(mod))[names(mod$coefficients)=="Ethnictoba",1:2]
mod=glm.nb(titmc~ad_birds+fledg+cardboard+mud+thatch+brick+metal+wood+Ethnic,maxit=100)
aic[88]=AIC(mod)
ad_birdsp[88,]=coefficients(summary(mod))[names(mod$coefficients)=="ad_birds",1:2]
fledgp[88,]=coefficients(summary(mod))[names(mod$coefficients)=="fledg",1:2]
cardboardp[88,]=coefficients(summary(mod))[names(mod$coefficients)=="cardboard",1:2]
mudp[88,]=coefficients(summary(mod))[names(mod$coefficients)=="mud",1:2]
thatchp[88,]=coefficients(summary(mod))[names(mod$coefficients)=="thatch",1:2]
brickp[88,]=coefficients(summary(mod))[names(mod$coefficients)=="brick",1:2]
metalp[88,]=coefficients(summary(mod))[names(mod$coefficients)=="metal",1:2]
woodp[88,]=coefficients(summary(mod))[names(mod$coefficients)=="wood",1:2]
Ethnictobap[88,]=coefficients(summary(mod))[names(mod$coefficients)=="Ethnictoba",1:2]
mod=glm.nb(titmc~ref_avail+Insecticide+human+fledg+cardboard+mud+thatch+brick+metal+wood+Ethnic,maxit=100)
aic[89]=AIC(mod)
ref_availp[89,]=coefficients(summary(mod))[names(mod$coefficients)=="ref_avail",1:2]
InsecticideYesp[89,]=coefficients(summary(mod))[names(mod$coefficients)=="InsecticideYes",1:2]
humanp[89,]=coefficients(summary(mod))[names(mod$coefficients)=="human",1:2]
fledgp[89,]=coefficients(summary(mod))[names(mod$coefficients)=="fledg",1:2]
cardboardp[89,]=coefficients(summary(mod))[names(mod$coefficients)=="cardboard",1:2]
mudp[89,]=coefficients(summary(mod))[names(mod$coefficients)=="mud",1:2]
thatchp[89,]=coefficients(summary(mod))[names(mod$coefficients)=="thatch",1:2]
brickp[89,]=coefficients(summary(mod))[names(mod$coefficients)=="brick",1:2]
metalp[89,]=coefficients(summary(mod))[names(mod$coefficients)=="metal",1:2]
woodp[89,]=coefficients(summary(mod))[names(mod$coefficients)=="wood",1:2]
Ethnictobap[89,]=coefficients(summary(mod))[names(mod$coefficients)=="Ethnictoba",1:2]
mod=glm.nb(titmc~Insecticide+human+fledg+cardboard+mud+thatch+brick+metal+wood+Ethnic,maxit=100)
aic[90]=AIC(mod)
InsecticideYesp[90,]=coefficients(summary(mod))[names(mod$coefficients)=="InsecticideYes",1:2]
humanp[90,]=coefficients(summary(mod))[names(mod$coefficients)=="human",1:2]
fledgp[90,]=coefficients(summary(mod))[names(mod$coefficients)=="fledg",1:2]
cardboardp[90,]=coefficients(summary(mod))[names(mod$coefficients)=="cardboard",1:2]
mudp[90,]=coefficients(summary(mod))[names(mod$coefficients)=="mud",1:2]
thatchp[90,]=coefficients(summary(mod))[names(mod$coefficients)=="thatch",1:2]
brickp[90,]=coefficients(summary(mod))[names(mod$coefficients)=="brick",1:2]
metalp[90,]=coefficients(summary(mod))[names(mod$coefficients)=="metal",1:2]
woodp[90,]=coefficients(summary(mod))[names(mod$coefficients)=="wood",1:2]
Ethnictobap[90,]=coefficients(summary(mod))[names(mod$coefficients)=="Ethnictoba",1:2]
mod=glm.nb(titmc~ref_avail+human+fledg+cardboard+mud+thatch+brick+metal+wood+Ethnic,maxit=100)
aic[91]=AIC(mod)
ref_availp[91,]=coefficients(summary(mod))[names(mod$coefficients)=="ref_avail",1:2]
humanp[91,]=coefficients(summary(mod))[names(mod$coefficients)=="human",1:2]
fledgp[91,]=coefficients(summary(mod))[names(mod$coefficients)=="fledg",1:2]
cardboardp[91,]=coefficients(summary(mod))[names(mod$coefficients)=="cardboard",1:2]
mudp[91,]=coefficients(summary(mod))[names(mod$coefficients)=="mud",1:2]
thatchp[91,]=coefficients(summary(mod))[names(mod$coefficients)=="thatch",1:2]
brickp[91,]=coefficients(summary(mod))[names(mod$coefficients)=="brick",1:2]
metalp[91,]=coefficients(summary(mod))[names(mod$coefficients)=="metal",1:2]
woodp[91,]=coefficients(summary(mod))[names(mod$coefficients)=="wood",1:2]
Ethnictobap[91,]=coefficients(summary(mod))[names(mod$coefficients)=="Ethnictoba",1:2]
mod=glm.nb(titmc~human+fledg+cardboard+mud+thatch+brick+metal+wood+Ethnic,maxit=100)
aic[92]=AIC(mod)
humanp[92,]=coefficients(summary(mod))[names(mod$coefficients)=="human",1:2]
fledgp[92,]=coefficients(summary(mod))[names(mod$coefficients)=="fledg",1:2]
cardboardp[92,]=coefficients(summary(mod))[names(mod$coefficients)=="cardboard",1:2]
mudp[92,]=coefficients(summary(mod))[names(mod$coefficients)=="mud",1:2]
thatchp[92,]=coefficients(summary(mod))[names(mod$coefficients)=="thatch",1:2]
brickp[92,]=coefficients(summary(mod))[names(mod$coefficients)=="brick",1:2]
metalp[92,]=coefficients(summary(mod))[names(mod$coefficients)=="metal",1:2]
woodp[92,]=coefficients(summary(mod))[names(mod$coefficients)=="wood",1:2]
Ethnictobap[92,]=coefficients(summary(mod))[names(mod$coefficients)=="Ethnictoba",1:2]
mod=glm.nb(titmc~ref_avail+Insecticide+fledg+cardboard+mud+thatch+brick+metal+wood+Ethnic,maxit=100)
aic[93]=AIC(mod)
ref_availp[93,]=coefficients(summary(mod))[names(mod$coefficients)=="ref_avail",1:2]
InsecticideYesp[93,]=coefficients(summary(mod))[names(mod$coefficients)=="InsecticideYes",1:2]
fledgp[93,]=coefficients(summary(mod))[names(mod$coefficients)=="fledg",1:2]
cardboardp[93,]=coefficients(summary(mod))[names(mod$coefficients)=="cardboard",1:2]
mudp[93,]=coefficients(summary(mod))[names(mod$coefficients)=="mud",1:2]
thatchp[93,]=coefficients(summary(mod))[names(mod$coefficients)=="thatch",1:2]
brickp[93,]=coefficients(summary(mod))[names(mod$coefficients)=="brick",1:2]
metalp[93,]=coefficients(summary(mod))[names(mod$coefficients)=="metal",1:2]
woodp[93,]=coefficients(summary(mod))[names(mod$coefficients)=="wood",1:2]
Ethnictobap[93,]=coefficients(summary(mod))[names(mod$coefficients)=="Ethnictoba",1:2]
mod=glm.nb(titmc~Insecticide+fledg+cardboard+mud+thatch+brick+metal+wood+Ethnic,maxit=100)
aic[94]=AIC(mod)
InsecticideYesp[94,]=coefficients(summary(mod))[names(mod$coefficients)=="InsecticideYes",1:2]
fledgp[94,]=coefficients(summary(mod))[names(mod$coefficients)=="fledg",1:2]
cardboardp[94,]=coefficients(summary(mod))[names(mod$coefficients)=="cardboard",1:2]
mudp[94,]=coefficients(summary(mod))[names(mod$coefficients)=="mud",1:2]
thatchp[94,]=coefficients(summary(mod))[names(mod$coefficients)=="thatch",1:2]
brickp[94,]=coefficients(summary(mod))[names(mod$coefficients)=="brick",1:2]
metalp[94,]=coefficients(summary(mod))[names(mod$coefficients)=="metal",1:2]
woodp[94,]=coefficients(summary(mod))[names(mod$coefficients)=="wood",1:2]
Ethnictobap[94,]=coefficients(summary(mod))[names(mod$coefficients)=="Ethnictoba",1:2]
mod=glm.nb(titmc~ref_avail+fledg+cardboard+mud+thatch+brick+metal+wood+Ethnic,maxit=100)
aic[95]=AIC(mod)
ref_availp[95,]=coefficients(summary(mod))[names(mod$coefficients)=="ref_avail",1:2]
fledgp[95,]=coefficients(summary(mod))[names(mod$coefficients)=="fledg",1:2]
cardboardp[95,]=coefficients(summary(mod))[names(mod$coefficients)=="cardboard",1:2]
mudp[95,]=coefficients(summary(mod))[names(mod$coefficients)=="mud",1:2]
thatchp[95,]=coefficients(summary(mod))[names(mod$coefficients)=="thatch",1:2]
brickp[95,]=coefficients(summary(mod))[names(mod$coefficients)=="brick",1:2]
metalp[95,]=coefficients(summary(mod))[names(mod$coefficients)=="metal",1:2]
woodp[95,]=coefficients(summary(mod))[names(mod$coefficients)=="wood",1:2]
Ethnictobap[95,]=coefficients(summary(mod))[names(mod$coefficients)=="Ethnictoba",1:2]
mod=glm.nb(titmc~fledg+cardboard+mud+thatch+brick+metal+wood+Ethnic,maxit=100)
aic[96]=AIC(mod)
fledgp[96,]=coefficients(summary(mod))[names(mod$coefficients)=="fledg",1:2]
cardboardp[96,]=coefficients(summary(mod))[names(mod$coefficients)=="cardboard",1:2]
mudp[96,]=coefficients(summary(mod))[names(mod$coefficients)=="mud",1:2]
thatchp[96,]=coefficients(summary(mod))[names(mod$coefficients)=="thatch",1:2]
brickp[96,]=coefficients(summary(mod))[names(mod$coefficients)=="brick",1:2]
metalp[96,]=coefficients(summary(mod))[names(mod$coefficients)=="metal",1:2]
woodp[96,]=coefficients(summary(mod))[names(mod$coefficients)=="wood",1:2]
Ethnictobap[96,]=coefficients(summary(mod))[names(mod$coefficients)=="Ethnictoba",1:2]
mod=glm.nb(titmc~ref_avail+Insecticide+human+ad_birds+dogcat+cardboard+mud+thatch+brick+metal+wood+Ethnic,maxit=100)
aic[97]=AIC(mod)
ref_availp[97,]=coefficients(summary(mod))[names(mod$coefficients)=="ref_avail",1:2]
InsecticideYesp[97,]=coefficients(summary(mod))[names(mod$coefficients)=="InsecticideYes",1:2]
humanp[97,]=coefficients(summary(mod))[names(mod$coefficients)=="human",1:2]
ad_birdsp[97,]=coefficients(summary(mod))[names(mod$coefficients)=="ad_birds",1:2]
dogcatp[97,]=coefficients(summary(mod))[names(mod$coefficients)=="dogcat",1:2]
cardboardp[97,]=coefficients(summary(mod))[names(mod$coefficients)=="cardboard",1:2]
mudp[97,]=coefficients(summary(mod))[names(mod$coefficients)=="mud",1:2]
thatchp[97,]=coefficients(summary(mod))[names(mod$coefficients)=="thatch",1:2]
brickp[97,]=coefficients(summary(mod))[names(mod$coefficients)=="brick",1:2]
metalp[97,]=coefficients(summary(mod))[names(mod$coefficients)=="metal",1:2]
woodp[97,]=coefficients(summary(mod))[names(mod$coefficients)=="wood",1:2]
Ethnictobap[97,]=coefficients(summary(mod))[names(mod$coefficients)=="Ethnictoba",1:2]
mod=glm.nb(titmc~Insecticide+human+ad_birds+dogcat+cardboard+mud+thatch+brick+metal+wood+Ethnic,maxit=100)
aic[98]=AIC(mod)
InsecticideYesp[98,]=coefficients(summary(mod))[names(mod$coefficients)=="InsecticideYes",1:2]
humanp[98,]=coefficients(summary(mod))[names(mod$coefficients)=="human",1:2]
ad_birdsp[98,]=coefficients(summary(mod))[names(mod$coefficients)=="ad_birds",1:2]
dogcatp[98,]=coefficients(summary(mod))[names(mod$coefficients)=="dogcat",1:2]
cardboardp[98,]=coefficients(summary(mod))[names(mod$coefficients)=="cardboard",1:2]
mudp[98,]=coefficients(summary(mod))[names(mod$coefficients)=="mud",1:2]
thatchp[98,]=coefficients(summary(mod))[names(mod$coefficients)=="thatch",1:2]
brickp[98,]=coefficients(summary(mod))[names(mod$coefficients)=="brick",1:2]
metalp[98,]=coefficients(summary(mod))[names(mod$coefficients)=="metal",1:2]
woodp[98,]=coefficients(summary(mod))[names(mod$coefficients)=="wood",1:2]
Ethnictobap[98,]=coefficients(summary(mod))[names(mod$coefficients)=="Ethnictoba",1:2]
mod=glm.nb(titmc~ref_avail+human+ad_birds+dogcat+cardboard+mud+thatch+brick+metal+wood+Ethnic,maxit=100)
aic[99]=AIC(mod)
ref_availp[99,]=coefficients(summary(mod))[names(mod$coefficients)=="ref_avail",1:2]
humanp[99,]=coefficients(summary(mod))[names(mod$coefficients)=="human",1:2]
ad_birdsp[99,]=coefficients(summary(mod))[names(mod$coefficients)=="ad_birds",1:2]
dogcatp[99,]=coefficients(summary(mod))[names(mod$coefficients)=="dogcat",1:2]
cardboardp[99,]=coefficients(summary(mod))[names(mod$coefficients)=="cardboard",1:2]
mudp[99,]=coefficients(summary(mod))[names(mod$coefficients)=="mud",1:2]
thatchp[99,]=coefficients(summary(mod))[names(mod$coefficients)=="thatch",1:2]
brickp[99,]=coefficients(summary(mod))[names(mod$coefficients)=="brick",1:2]
metalp[99,]=coefficients(summary(mod))[names(mod$coefficients)=="metal",1:2]
woodp[99,]=coefficients(summary(mod))[names(mod$coefficients)=="wood",1:2]
Ethnictobap[99,]=coefficients(summary(mod))[names(mod$coefficients)=="Ethnictoba",1:2]
mod=glm.nb(titmc~human+ad_birds+dogcat+cardboard+mud+thatch+brick+metal+wood+Ethnic,maxit=100)
aic[100]=AIC(mod)
humanp[100,]=coefficients(summary(mod))[names(mod$coefficients)=="human",1:2]
ad_birdsp[100,]=coefficients(summary(mod))[names(mod$coefficients)=="ad_birds",1:2]
dogcatp[100,]=coefficients(summary(mod))[names(mod$coefficients)=="dogcat",1:2]
cardboardp[100,]=coefficients(summary(mod))[names(mod$coefficients)=="cardboard",1:2]
mudp[100,]=coefficients(summary(mod))[names(mod$coefficients)=="mud",1:2]
thatchp[100,]=coefficients(summary(mod))[names(mod$coefficients)=="thatch",1:2]
brickp[100,]=coefficients(summary(mod))[names(mod$coefficients)=="brick",1:2]
metalp[100,]=coefficients(summary(mod))[names(mod$coefficients)=="metal",1:2]
woodp[100,]=coefficients(summary(mod))[names(mod$coefficients)=="wood",1:2]
Ethnictobap[100,]=coefficients(summary(mod))[names(mod$coefficients)=="Ethnictoba",1:2]
mod=glm.nb(titmc~ref_avail+Insecticide+ad_birds+dogcat+cardboard+mud+thatch+brick+metal+wood+Ethnic,maxit=100)
aic[101]=AIC(mod)
ref_availp[101,]=coefficients(summary(mod))[names(mod$coefficients)=="ref_avail",1:2]
InsecticideYesp[101,]=coefficients(summary(mod))[names(mod$coefficients)=="InsecticideYes",1:2]
ad_birdsp[101,]=coefficients(summary(mod))[names(mod$coefficients)=="ad_birds",1:2]
dogcatp[101,]=coefficients(summary(mod))[names(mod$coefficients)=="dogcat",1:2]
cardboardp[101,]=coefficients(summary(mod))[names(mod$coefficients)=="cardboard",1:2]
mudp[101,]=coefficients(summary(mod))[names(mod$coefficients)=="mud",1:2]
thatchp[101,]=coefficients(summary(mod))[names(mod$coefficients)=="thatch",1:2]
brickp[101,]=coefficients(summary(mod))[names(mod$coefficients)=="brick",1:2]
metalp[101,]=coefficients(summary(mod))[names(mod$coefficients)=="metal",1:2]
woodp[101,]=coefficients(summary(mod))[names(mod$coefficients)=="wood",1:2]
Ethnictobap[101,]=coefficients(summary(mod))[names(mod$coefficients)=="Ethnictoba",1:2]
mod=glm.nb(titmc~Insecticide+ad_birds+dogcat+cardboard+mud+thatch+brick+metal+wood+Ethnic,maxit=100)
aic[102]=AIC(mod)
InsecticideYesp[102,]=coefficients(summary(mod))[names(mod$coefficients)=="InsecticideYes",1:2]
ad_birdsp[102,]=coefficients(summary(mod))[names(mod$coefficients)=="ad_birds",1:2]
dogcatp[102,]=coefficients(summary(mod))[names(mod$coefficients)=="dogcat",1:2]
cardboardp[102,]=coefficients(summary(mod))[names(mod$coefficients)=="cardboard",1:2]
mudp[102,]=coefficients(summary(mod))[names(mod$coefficients)=="mud",1:2]
thatchp[102,]=coefficients(summary(mod))[names(mod$coefficients)=="thatch",1:2]
brickp[102,]=coefficients(summary(mod))[names(mod$coefficients)=="brick",1:2]
metalp[102,]=coefficients(summary(mod))[names(mod$coefficients)=="metal",1:2]
woodp[102,]=coefficients(summary(mod))[names(mod$coefficients)=="wood",1:2]
Ethnictobap[102,]=coefficients(summary(mod))[names(mod$coefficients)=="Ethnictoba",1:2]
mod=glm.nb(titmc~ref_avail+ad_birds+dogcat+cardboard+mud+thatch+brick+metal+wood+Ethnic,maxit=100)
aic[103]=AIC(mod)
ref_availp[103,]=coefficients(summary(mod))[names(mod$coefficients)=="ref_avail",1:2]
ad_birdsp[103,]=coefficients(summary(mod))[names(mod$coefficients)=="ad_birds",1:2]
dogcatp[103,]=coefficients(summary(mod))[names(mod$coefficients)=="dogcat",1:2]
cardboardp[103,]=coefficients(summary(mod))[names(mod$coefficients)=="cardboard",1:2]
mudp[103,]=coefficients(summary(mod))[names(mod$coefficients)=="mud",1:2]
thatchp[103,]=coefficients(summary(mod))[names(mod$coefficients)=="thatch",1:2]
brickp[103,]=coefficients(summary(mod))[names(mod$coefficients)=="brick",1:2]
metalp[103,]=coefficients(summary(mod))[names(mod$coefficients)=="metal",1:2]
woodp[103,]=coefficients(summary(mod))[names(mod$coefficients)=="wood",1:2]
Ethnictobap[103,]=coefficients(summary(mod))[names(mod$coefficients)=="Ethnictoba",1:2]
mod=glm.nb(titmc~ad_birds+dogcat+cardboard+mud+thatch+brick+metal+wood+Ethnic,maxit=100)
aic[104]=AIC(mod)
ad_birdsp[104,]=coefficients(summary(mod))[names(mod$coefficients)=="ad_birds",1:2]
dogcatp[104,]=coefficients(summary(mod))[names(mod$coefficients)=="dogcat",1:2]
cardboardp[104,]=coefficients(summary(mod))[names(mod$coefficients)=="cardboard",1:2]
mudp[104,]=coefficients(summary(mod))[names(mod$coefficients)=="mud",1:2]
thatchp[104,]=coefficients(summary(mod))[names(mod$coefficients)=="thatch",1:2]
brickp[104,]=coefficients(summary(mod))[names(mod$coefficients)=="brick",1:2]
metalp[104,]=coefficients(summary(mod))[names(mod$coefficients)=="metal",1:2]
woodp[104,]=coefficients(summary(mod))[names(mod$coefficients)=="wood",1:2]
Ethnictobap[104,]=coefficients(summary(mod))[names(mod$coefficients)=="Ethnictoba",1:2]
mod=glm.nb(titmc~ref_avail+Insecticide+human+dogcat+cardboard+mud+thatch+brick+metal+wood+Ethnic,maxit=100)
aic[105]=AIC(mod)
ref_availp[105,]=coefficients(summary(mod))[names(mod$coefficients)=="ref_avail",1:2]
InsecticideYesp[105,]=coefficients(summary(mod))[names(mod$coefficients)=="InsecticideYes",1:2]
humanp[105,]=coefficients(summary(mod))[names(mod$coefficients)=="human",1:2]
dogcatp[105,]=coefficients(summary(mod))[names(mod$coefficients)=="dogcat",1:2]
cardboardp[105,]=coefficients(summary(mod))[names(mod$coefficients)=="cardboard",1:2]
mudp[105,]=coefficients(summary(mod))[names(mod$coefficients)=="mud",1:2]
thatchp[105,]=coefficients(summary(mod))[names(mod$coefficients)=="thatch",1:2]
brickp[105,]=coefficients(summary(mod))[names(mod$coefficients)=="brick",1:2]
metalp[105,]=coefficients(summary(mod))[names(mod$coefficients)=="metal",1:2]
woodp[105,]=coefficients(summary(mod))[names(mod$coefficients)=="wood",1:2]
Ethnictobap[105,]=coefficients(summary(mod))[names(mod$coefficients)=="Ethnictoba",1:2]
mod=glm.nb(titmc~Insecticide+human+dogcat+cardboard+mud+thatch+brick+metal+wood+Ethnic,maxit=100)
aic[106]=AIC(mod)
InsecticideYesp[106,]=coefficients(summary(mod))[names(mod$coefficients)=="InsecticideYes",1:2]
humanp[106,]=coefficients(summary(mod))[names(mod$coefficients)=="human",1:2]
dogcatp[106,]=coefficients(summary(mod))[names(mod$coefficients)=="dogcat",1:2]
cardboardp[106,]=coefficients(summary(mod))[names(mod$coefficients)=="cardboard",1:2]
mudp[106,]=coefficients(summary(mod))[names(mod$coefficients)=="mud",1:2]
thatchp[106,]=coefficients(summary(mod))[names(mod$coefficients)=="thatch",1:2]
brickp[106,]=coefficients(summary(mod))[names(mod$coefficients)=="brick",1:2]
metalp[106,]=coefficients(summary(mod))[names(mod$coefficients)=="metal",1:2]
woodp[106,]=coefficients(summary(mod))[names(mod$coefficients)=="wood",1:2]
Ethnictobap[106,]=coefficients(summary(mod))[names(mod$coefficients)=="Ethnictoba",1:2]
mod=glm.nb(titmc~ref_avail+human+dogcat+cardboard+mud+thatch+brick+metal+wood+Ethnic,maxit=100)
aic[107]=AIC(mod)
ref_availp[107,]=coefficients(summary(mod))[names(mod$coefficients)=="ref_avail",1:2]
humanp[107,]=coefficients(summary(mod))[names(mod$coefficients)=="human",1:2]
dogcatp[107,]=coefficients(summary(mod))[names(mod$coefficients)=="dogcat",1:2]
cardboardp[107,]=coefficients(summary(mod))[names(mod$coefficients)=="cardboard",1:2]
mudp[107,]=coefficients(summary(mod))[names(mod$coefficients)=="mud",1:2]
thatchp[107,]=coefficients(summary(mod))[names(mod$coefficients)=="thatch",1:2]
brickp[107,]=coefficients(summary(mod))[names(mod$coefficients)=="brick",1:2]
metalp[107,]=coefficients(summary(mod))[names(mod$coefficients)=="metal",1:2]
woodp[107,]=coefficients(summary(mod))[names(mod$coefficients)=="wood",1:2]
Ethnictobap[107,]=coefficients(summary(mod))[names(mod$coefficients)=="Ethnictoba",1:2]
mod=glm.nb(titmc~human+dogcat+cardboard+mud+thatch+brick+metal+wood+Ethnic,maxit=100)
aic[108]=AIC(mod)
humanp[108,]=coefficients(summary(mod))[names(mod$coefficients)=="human",1:2]
dogcatp[108,]=coefficients(summary(mod))[names(mod$coefficients)=="dogcat",1:2]
cardboardp[108,]=coefficients(summary(mod))[names(mod$coefficients)=="cardboard",1:2]
mudp[108,]=coefficients(summary(mod))[names(mod$coefficients)=="mud",1:2]
thatchp[108,]=coefficients(summary(mod))[names(mod$coefficients)=="thatch",1:2]
brickp[108,]=coefficients(summary(mod))[names(mod$coefficients)=="brick",1:2]
metalp[108,]=coefficients(summary(mod))[names(mod$coefficients)=="metal",1:2]
woodp[108,]=coefficients(summary(mod))[names(mod$coefficients)=="wood",1:2]
Ethnictobap[108,]=coefficients(summary(mod))[names(mod$coefficients)=="Ethnictoba",1:2]
mod=glm.nb(titmc~ref_avail+Insecticide+dogcat+cardboard+mud+thatch+brick+metal+wood+Ethnic,maxit=100)
aic[109]=AIC(mod)
ref_availp[109,]=coefficients(summary(mod))[names(mod$coefficients)=="ref_avail",1:2]
InsecticideYesp[109,]=coefficients(summary(mod))[names(mod$coefficients)=="InsecticideYes",1:2]
dogcatp[109,]=coefficients(summary(mod))[names(mod$coefficients)=="dogcat",1:2]
cardboardp[109,]=coefficients(summary(mod))[names(mod$coefficients)=="cardboard",1:2]
mudp[109,]=coefficients(summary(mod))[names(mod$coefficients)=="mud",1:2]
thatchp[109,]=coefficients(summary(mod))[names(mod$coefficients)=="thatch",1:2]
brickp[109,]=coefficients(summary(mod))[names(mod$coefficients)=="brick",1:2]
metalp[109,]=coefficients(summary(mod))[names(mod$coefficients)=="metal",1:2]
woodp[109,]=coefficients(summary(mod))[names(mod$coefficients)=="wood",1:2]
Ethnictobap[109,]=coefficients(summary(mod))[names(mod$coefficients)=="Ethnictoba",1:2]
mod=glm.nb(titmc~Insecticide+dogcat+cardboard+mud+thatch+brick+metal+wood+Ethnic,maxit=100)
aic[110]=AIC(mod)
InsecticideYesp[110,]=coefficients(summary(mod))[names(mod$coefficients)=="InsecticideYes",1:2]
dogcatp[110,]=coefficients(summary(mod))[names(mod$coefficients)=="dogcat",1:2]
cardboardp[110,]=coefficients(summary(mod))[names(mod$coefficients)=="cardboard",1:2]
mudp[110,]=coefficients(summary(mod))[names(mod$coefficients)=="mud",1:2]
thatchp[110,]=coefficients(summary(mod))[names(mod$coefficients)=="thatch",1:2]
brickp[110,]=coefficients(summary(mod))[names(mod$coefficients)=="brick",1:2]
metalp[110,]=coefficients(summary(mod))[names(mod$coefficients)=="metal",1:2]
woodp[110,]=coefficients(summary(mod))[names(mod$coefficients)=="wood",1:2]
Ethnictobap[110,]=coefficients(summary(mod))[names(mod$coefficients)=="Ethnictoba",1:2]
mod=glm.nb(titmc~ref_avail+dogcat+cardboard+mud+thatch+brick+metal+wood+Ethnic,maxit=100)
aic[111]=AIC(mod)
ref_availp[111,]=coefficients(summary(mod))[names(mod$coefficients)=="ref_avail",1:2]
dogcatp[111,]=coefficients(summary(mod))[names(mod$coefficients)=="dogcat",1:2]
cardboardp[111,]=coefficients(summary(mod))[names(mod$coefficients)=="cardboard",1:2]
mudp[111,]=coefficients(summary(mod))[names(mod$coefficients)=="mud",1:2]
thatchp[111,]=coefficients(summary(mod))[names(mod$coefficients)=="thatch",1:2]
brickp[111,]=coefficients(summary(mod))[names(mod$coefficients)=="brick",1:2]
metalp[111,]=coefficients(summary(mod))[names(mod$coefficients)=="metal",1:2]
woodp[111,]=coefficients(summary(mod))[names(mod$coefficients)=="wood",1:2]
Ethnictobap[111,]=coefficients(summary(mod))[names(mod$coefficients)=="Ethnictoba",1:2]
mod=glm.nb(titmc~dogcat+cardboard+mud+thatch+brick+metal+wood+Ethnic,maxit=100)
aic[112]=AIC(mod)
dogcatp[112,]=coefficients(summary(mod))[names(mod$coefficients)=="dogcat",1:2]
cardboardp[112,]=coefficients(summary(mod))[names(mod$coefficients)=="cardboard",1:2]
mudp[112,]=coefficients(summary(mod))[names(mod$coefficients)=="mud",1:2]
thatchp[112,]=coefficients(summary(mod))[names(mod$coefficients)=="thatch",1:2]
brickp[112,]=coefficients(summary(mod))[names(mod$coefficients)=="brick",1:2]
metalp[112,]=coefficients(summary(mod))[names(mod$coefficients)=="metal",1:2]
woodp[112,]=coefficients(summary(mod))[names(mod$coefficients)=="wood",1:2]
Ethnictobap[112,]=coefficients(summary(mod))[names(mod$coefficients)=="Ethnictoba",1:2]
mod=glm.nb(titmc~ref_avail+Insecticide+human+ad_birds+cardboard+mud+thatch+brick+metal+wood+Ethnic,maxit=100)
aic[113]=AIC(mod)
ref_availp[113,]=coefficients(summary(mod))[names(mod$coefficients)=="ref_avail",1:2]
InsecticideYesp[113,]=coefficients(summary(mod))[names(mod$coefficients)=="InsecticideYes",1:2]
humanp[113,]=coefficients(summary(mod))[names(mod$coefficients)=="human",1:2]
ad_birdsp[113,]=coefficients(summary(mod))[names(mod$coefficients)=="ad_birds",1:2]
cardboardp[113,]=coefficients(summary(mod))[names(mod$coefficients)=="cardboard",1:2]
mudp[113,]=coefficients(summary(mod))[names(mod$coefficients)=="mud",1:2]
thatchp[113,]=coefficients(summary(mod))[names(mod$coefficients)=="thatch",1:2]
brickp[113,]=coefficients(summary(mod))[names(mod$coefficients)=="brick",1:2]
metalp[113,]=coefficients(summary(mod))[names(mod$coefficients)=="metal",1:2]
woodp[113,]=coefficients(summary(mod))[names(mod$coefficients)=="wood",1:2]
Ethnictobap[113,]=coefficients(summary(mod))[names(mod$coefficients)=="Ethnictoba",1:2]
mod=glm.nb(titmc~Insecticide+human+ad_birds+cardboard+mud+thatch+brick+metal+wood+Ethnic,maxit=100)
aic[114]=AIC(mod)
InsecticideYesp[114,]=coefficients(summary(mod))[names(mod$coefficients)=="InsecticideYes",1:2]
humanp[114,]=coefficients(summary(mod))[names(mod$coefficients)=="human",1:2]
ad_birdsp[114,]=coefficients(summary(mod))[names(mod$coefficients)=="ad_birds",1:2]
cardboardp[114,]=coefficients(summary(mod))[names(mod$coefficients)=="cardboard",1:2]
mudp[114,]=coefficients(summary(mod))[names(mod$coefficients)=="mud",1:2]
thatchp[114,]=coefficients(summary(mod))[names(mod$coefficients)=="thatch",1:2]
brickp[114,]=coefficients(summary(mod))[names(mod$coefficients)=="brick",1:2]
metalp[114,]=coefficients(summary(mod))[names(mod$coefficients)=="metal",1:2]
woodp[114,]=coefficients(summary(mod))[names(mod$coefficients)=="wood",1:2]
Ethnictobap[114,]=coefficients(summary(mod))[names(mod$coefficients)=="Ethnictoba",1:2]
mod=glm.nb(titmc~ref_avail+human+ad_birds+cardboard+mud+thatch+brick+metal+wood+Ethnic,maxit=100)
aic[115]=AIC(mod)
ref_availp[115,]=coefficients(summary(mod))[names(mod$coefficients)=="ref_avail",1:2]
humanp[115,]=coefficients(summary(mod))[names(mod$coefficients)=="human",1:2]
ad_birdsp[115,]=coefficients(summary(mod))[names(mod$coefficients)=="ad_birds",1:2]
cardboardp[115,]=coefficients(summary(mod))[names(mod$coefficients)=="cardboard",1:2]
mudp[115,]=coefficients(summary(mod))[names(mod$coefficients)=="mud",1:2]
thatchp[115,]=coefficients(summary(mod))[names(mod$coefficients)=="thatch",1:2]
brickp[115,]=coefficients(summary(mod))[names(mod$coefficients)=="brick",1:2]
metalp[115,]=coefficients(summary(mod))[names(mod$coefficients)=="metal",1:2]
woodp[115,]=coefficients(summary(mod))[names(mod$coefficients)=="wood",1:2]
Ethnictobap[115,]=coefficients(summary(mod))[names(mod$coefficients)=="Ethnictoba",1:2]
mod=glm.nb(titmc~human+ad_birds+cardboard+mud+thatch+brick+metal+wood+Ethnic,maxit=100)
aic[116]=AIC(mod)
humanp[116,]=coefficients(summary(mod))[names(mod$coefficients)=="human",1:2]
ad_birdsp[116,]=coefficients(summary(mod))[names(mod$coefficients)=="ad_birds",1:2]
cardboardp[116,]=coefficients(summary(mod))[names(mod$coefficients)=="cardboard",1:2]
mudp[116,]=coefficients(summary(mod))[names(mod$coefficients)=="mud",1:2]
thatchp[116,]=coefficients(summary(mod))[names(mod$coefficients)=="thatch",1:2]
brickp[116,]=coefficients(summary(mod))[names(mod$coefficients)=="brick",1:2]
metalp[116,]=coefficients(summary(mod))[names(mod$coefficients)=="metal",1:2]
woodp[116,]=coefficients(summary(mod))[names(mod$coefficients)=="wood",1:2]
Ethnictobap[116,]=coefficients(summary(mod))[names(mod$coefficients)=="Ethnictoba",1:2]
mod=glm.nb(titmc~ref_avail+Insecticide+ad_birds+cardboard+mud+thatch+brick+metal+wood+Ethnic,maxit=100)
aic[117]=AIC(mod)
ref_availp[117,]=coefficients(summary(mod))[names(mod$coefficients)=="ref_avail",1:2]
InsecticideYesp[117,]=coefficients(summary(mod))[names(mod$coefficients)=="InsecticideYes",1:2]
ad_birdsp[117,]=coefficients(summary(mod))[names(mod$coefficients)=="ad_birds",1:2]
cardboardp[117,]=coefficients(summary(mod))[names(mod$coefficients)=="cardboard",1:2]
mudp[117,]=coefficients(summary(mod))[names(mod$coefficients)=="mud",1:2]
thatchp[117,]=coefficients(summary(mod))[names(mod$coefficients)=="thatch",1:2]
brickp[117,]=coefficients(summary(mod))[names(mod$coefficients)=="brick",1:2]
metalp[117,]=coefficients(summary(mod))[names(mod$coefficients)=="metal",1:2]
woodp[117,]=coefficients(summary(mod))[names(mod$coefficients)=="wood",1:2]
Ethnictobap[117,]=coefficients(summary(mod))[names(mod$coefficients)=="Ethnictoba",1:2]
mod=glm.nb(titmc~Insecticide+ad_birds+cardboard+mud+thatch+brick+metal+wood+Ethnic,maxit=100)
aic[118]=AIC(mod)
InsecticideYesp[118,]=coefficients(summary(mod))[names(mod$coefficients)=="InsecticideYes",1:2]
ad_birdsp[118,]=coefficients(summary(mod))[names(mod$coefficients)=="ad_birds",1:2]
cardboardp[118,]=coefficients(summary(mod))[names(mod$coefficients)=="cardboard",1:2]
mudp[118,]=coefficients(summary(mod))[names(mod$coefficients)=="mud",1:2]
thatchp[118,]=coefficients(summary(mod))[names(mod$coefficients)=="thatch",1:2]
brickp[118,]=coefficients(summary(mod))[names(mod$coefficients)=="brick",1:2]
metalp[118,]=coefficients(summary(mod))[names(mod$coefficients)=="metal",1:2]
woodp[118,]=coefficients(summary(mod))[names(mod$coefficients)=="wood",1:2]
Ethnictobap[118,]=coefficients(summary(mod))[names(mod$coefficients)=="Ethnictoba",1:2]
mod=glm.nb(titmc~ref_avail+ad_birds+cardboard+mud+thatch+brick+metal+wood+Ethnic,maxit=100)
aic[119]=AIC(mod)
ref_availp[119,]=coefficients(summary(mod))[names(mod$coefficients)=="ref_avail",1:2]
ad_birdsp[119,]=coefficients(summary(mod))[names(mod$coefficients)=="ad_birds",1:2]
cardboardp[119,]=coefficients(summary(mod))[names(mod$coefficients)=="cardboard",1:2]
mudp[119,]=coefficients(summary(mod))[names(mod$coefficients)=="mud",1:2]
thatchp[119,]=coefficients(summary(mod))[names(mod$coefficients)=="thatch",1:2]
brickp[119,]=coefficients(summary(mod))[names(mod$coefficients)=="brick",1:2]
metalp[119,]=coefficients(summary(mod))[names(mod$coefficients)=="metal",1:2]
woodp[119,]=coefficients(summary(mod))[names(mod$coefficients)=="wood",1:2]
Ethnictobap[119,]=coefficients(summary(mod))[names(mod$coefficients)=="Ethnictoba",1:2]
mod=glm.nb(titmc~ad_birds+cardboard+mud+thatch+brick+metal+wood+Ethnic,maxit=100)
aic[120]=AIC(mod)
ad_birdsp[120,]=coefficients(summary(mod))[names(mod$coefficients)=="ad_birds",1:2]
cardboardp[120,]=coefficients(summary(mod))[names(mod$coefficients)=="cardboard",1:2]
mudp[120,]=coefficients(summary(mod))[names(mod$coefficients)=="mud",1:2]
thatchp[120,]=coefficients(summary(mod))[names(mod$coefficients)=="thatch",1:2]
brickp[120,]=coefficients(summary(mod))[names(mod$coefficients)=="brick",1:2]
metalp[120,]=coefficients(summary(mod))[names(mod$coefficients)=="metal",1:2]
woodp[120,]=coefficients(summary(mod))[names(mod$coefficients)=="wood",1:2]
Ethnictobap[120,]=coefficients(summary(mod))[names(mod$coefficients)=="Ethnictoba",1:2]
mod=glm.nb(titmc~ref_avail+Insecticide+human+cardboard+mud+thatch+brick+metal+wood+Ethnic,maxit=100)
aic[121]=AIC(mod)
ref_availp[121,]=coefficients(summary(mod))[names(mod$coefficients)=="ref_avail",1:2]
InsecticideYesp[121,]=coefficients(summary(mod))[names(mod$coefficients)=="InsecticideYes",1:2]
humanp[121,]=coefficients(summary(mod))[names(mod$coefficients)=="human",1:2]
cardboardp[121,]=coefficients(summary(mod))[names(mod$coefficients)=="cardboard",1:2]
mudp[121,]=coefficients(summary(mod))[names(mod$coefficients)=="mud",1:2]
thatchp[121,]=coefficients(summary(mod))[names(mod$coefficients)=="thatch",1:2]
brickp[121,]=coefficients(summary(mod))[names(mod$coefficients)=="brick",1:2]
metalp[121,]=coefficients(summary(mod))[names(mod$coefficients)=="metal",1:2]
woodp[121,]=coefficients(summary(mod))[names(mod$coefficients)=="wood",1:2]
Ethnictobap[121,]=coefficients(summary(mod))[names(mod$coefficients)=="Ethnictoba",1:2]
mod=glm.nb(titmc~Insecticide+human+cardboard+mud+thatch+brick+metal+wood+Ethnic,maxit=100)
aic[122]=AIC(mod)
InsecticideYesp[122,]=coefficients(summary(mod))[names(mod$coefficients)=="InsecticideYes",1:2]
humanp[122,]=coefficients(summary(mod))[names(mod$coefficients)=="human",1:2]
cardboardp[122,]=coefficients(summary(mod))[names(mod$coefficients)=="cardboard",1:2]
mudp[122,]=coefficients(summary(mod))[names(mod$coefficients)=="mud",1:2]
thatchp[122,]=coefficients(summary(mod))[names(mod$coefficients)=="thatch",1:2]
brickp[122,]=coefficients(summary(mod))[names(mod$coefficients)=="brick",1:2]
metalp[122,]=coefficients(summary(mod))[names(mod$coefficients)=="metal",1:2]
woodp[122,]=coefficients(summary(mod))[names(mod$coefficients)=="wood",1:2]
Ethnictobap[122,]=coefficients(summary(mod))[names(mod$coefficients)=="Ethnictoba",1:2]
mod=glm.nb(titmc~ref_avail+human+cardboard+mud+thatch+brick+metal+wood+Ethnic,maxit=100)
aic[123]=AIC(mod)
ref_availp[123,]=coefficients(summary(mod))[names(mod$coefficients)=="ref_avail",1:2]
humanp[123,]=coefficients(summary(mod))[names(mod$coefficients)=="human",1:2]
cardboardp[123,]=coefficients(summary(mod))[names(mod$coefficients)=="cardboard",1:2]
mudp[123,]=coefficients(summary(mod))[names(mod$coefficients)=="mud",1:2]
thatchp[123,]=coefficients(summary(mod))[names(mod$coefficients)=="thatch",1:2]
brickp[123,]=coefficients(summary(mod))[names(mod$coefficients)=="brick",1:2]
metalp[123,]=coefficients(summary(mod))[names(mod$coefficients)=="metal",1:2]
woodp[123,]=coefficients(summary(mod))[names(mod$coefficients)=="wood",1:2]
Ethnictobap[123,]=coefficients(summary(mod))[names(mod$coefficients)=="Ethnictoba",1:2]
mod=glm.nb(titmc~human+cardboard+mud+thatch+brick+metal+wood+Ethnic,maxit=100)
aic[124]=AIC(mod)
humanp[124,]=coefficients(summary(mod))[names(mod$coefficients)=="human",1:2]
cardboardp[124,]=coefficients(summary(mod))[names(mod$coefficients)=="cardboard",1:2]
mudp[124,]=coefficients(summary(mod))[names(mod$coefficients)=="mud",1:2]
thatchp[124,]=coefficients(summary(mod))[names(mod$coefficients)=="thatch",1:2]
brickp[124,]=coefficients(summary(mod))[names(mod$coefficients)=="brick",1:2]
metalp[124,]=coefficients(summary(mod))[names(mod$coefficients)=="metal",1:2]
woodp[124,]=coefficients(summary(mod))[names(mod$coefficients)=="wood",1:2]
Ethnictobap[124,]=coefficients(summary(mod))[names(mod$coefficients)=="Ethnictoba",1:2]
mod=glm.nb(titmc~ref_avail+Insecticide+cardboard+mud+thatch+brick+metal+wood+Ethnic,maxit=100)
aic[125]=AIC(mod)
ref_availp[125,]=coefficients(summary(mod))[names(mod$coefficients)=="ref_avail",1:2]
InsecticideYesp[125,]=coefficients(summary(mod))[names(mod$coefficients)=="InsecticideYes",1:2]
cardboardp[125,]=coefficients(summary(mod))[names(mod$coefficients)=="cardboard",1:2]
mudp[125,]=coefficients(summary(mod))[names(mod$coefficients)=="mud",1:2]
thatchp[125,]=coefficients(summary(mod))[names(mod$coefficients)=="thatch",1:2]
brickp[125,]=coefficients(summary(mod))[names(mod$coefficients)=="brick",1:2]
metalp[125,]=coefficients(summary(mod))[names(mod$coefficients)=="metal",1:2]
woodp[125,]=coefficients(summary(mod))[names(mod$coefficients)=="wood",1:2]
Ethnictobap[125,]=coefficients(summary(mod))[names(mod$coefficients)=="Ethnictoba",1:2]
mod=glm.nb(titmc~Insecticide+cardboard+mud+thatch+brick+metal+wood+Ethnic,maxit=100)
aic[126]=AIC(mod)
InsecticideYesp[126,]=coefficients(summary(mod))[names(mod$coefficients)=="InsecticideYes",1:2]
cardboardp[126,]=coefficients(summary(mod))[names(mod$coefficients)=="cardboard",1:2]
mudp[126,]=coefficients(summary(mod))[names(mod$coefficients)=="mud",1:2]
thatchp[126,]=coefficients(summary(mod))[names(mod$coefficients)=="thatch",1:2]
brickp[126,]=coefficients(summary(mod))[names(mod$coefficients)=="brick",1:2]
metalp[126,]=coefficients(summary(mod))[names(mod$coefficients)=="metal",1:2]
woodp[126,]=coefficients(summary(mod))[names(mod$coefficients)=="wood",1:2]
Ethnictobap[126,]=coefficients(summary(mod))[names(mod$coefficients)=="Ethnictoba",1:2]
mod=glm.nb(titmc~ref_avail+cardboard+mud+thatch+brick+metal+wood+Ethnic,maxit=100)
aic[127]=AIC(mod)
ref_availp[127,]=coefficients(summary(mod))[names(mod$coefficients)=="ref_avail",1:2]
cardboardp[127,]=coefficients(summary(mod))[names(mod$coefficients)=="cardboard",1:2]
mudp[127,]=coefficients(summary(mod))[names(mod$coefficients)=="mud",1:2]
thatchp[127,]=coefficients(summary(mod))[names(mod$coefficients)=="thatch",1:2]
brickp[127,]=coefficients(summary(mod))[names(mod$coefficients)=="brick",1:2]
metalp[127,]=coefficients(summary(mod))[names(mod$coefficients)=="metal",1:2]
woodp[127,]=coefficients(summary(mod))[names(mod$coefficients)=="wood",1:2]
Ethnictobap[127,]=coefficients(summary(mod))[names(mod$coefficients)=="Ethnictoba",1:2]
mod=glm.nb(titmc~cardboard+mud+thatch+brick+metal+wood+Ethnic,maxit=100)
aic[128]=AIC(mod)
cardboardp[128,]=coefficients(summary(mod))[names(mod$coefficients)=="cardboard",1:2]
mudp[128,]=coefficients(summary(mod))[names(mod$coefficients)=="mud",1:2]
thatchp[128,]=coefficients(summary(mod))[names(mod$coefficients)=="thatch",1:2]
brickp[128,]=coefficients(summary(mod))[names(mod$coefficients)=="brick",1:2]
metalp[128,]=coefficients(summary(mod))[names(mod$coefficients)=="metal",1:2]
woodp[128,]=coefficients(summary(mod))[names(mod$coefficients)=="wood",1:2]
Ethnictobap[128,]=coefficients(summary(mod))[names(mod$coefficients)=="Ethnictoba",1:2]
mod=glm.nb(titmc~ref_avail+Insecticide+human+ad_birds+dogcat+fledg+Ecotope+mud+thatch+brick+metal+wood+Ethnic,maxit=100)
aic[129]=AIC(mod)
ref_availp[129,]=coefficients(summary(mod))[names(mod$coefficients)=="ref_avail",1:2]
InsecticideYesp[129,]=coefficients(summary(mod))[names(mod$coefficients)=="InsecticideYes",1:2]
humanp[129,]=coefficients(summary(mod))[names(mod$coefficients)=="human",1:2]
ad_birdsp[129,]=coefficients(summary(mod))[names(mod$coefficients)=="ad_birds",1:2]
dogcatp[129,]=coefficients(summary(mod))[names(mod$coefficients)=="dogcat",1:2]
fledgp[129,]=coefficients(summary(mod))[names(mod$coefficients)=="fledg",1:2]
EcotopeCoDp[129,]=coefficients(summary(mod))[names(mod$coefficients)=="EcotopeCoD",1:2]
mudp[129,]=coefficients(summary(mod))[names(mod$coefficients)=="mud",1:2]
thatchp[129,]=coefficients(summary(mod))[names(mod$coefficients)=="thatch",1:2]
brickp[129,]=coefficients(summary(mod))[names(mod$coefficients)=="brick",1:2]
metalp[129,]=coefficients(summary(mod))[names(mod$coefficients)=="metal",1:2]
woodp[129,]=coefficients(summary(mod))[names(mod$coefficients)=="wood",1:2]
Ethnictobap[129,]=coefficients(summary(mod))[names(mod$coefficients)=="Ethnictoba",1:2]
mod=glm.nb(titmc~Insecticide+human+ad_birds+dogcat+fledg+Ecotope+mud+thatch+brick+metal+wood+Ethnic,maxit=100)
aic[130]=AIC(mod)
InsecticideYesp[130,]=coefficients(summary(mod))[names(mod$coefficients)=="InsecticideYes",1:2]
humanp[130,]=coefficients(summary(mod))[names(mod$coefficients)=="human",1:2]
ad_birdsp[130,]=coefficients(summary(mod))[names(mod$coefficients)=="ad_birds",1:2]
dogcatp[130,]=coefficients(summary(mod))[names(mod$coefficients)=="dogcat",1:2]
fledgp[130,]=coefficients(summary(mod))[names(mod$coefficients)=="fledg",1:2]
EcotopeCoDp[130,]=coefficients(summary(mod))[names(mod$coefficients)=="EcotopeCoD",1:2]
mudp[130,]=coefficients(summary(mod))[names(mod$coefficients)=="mud",1:2]
thatchp[130,]=coefficients(summary(mod))[names(mod$coefficients)=="thatch",1:2]
brickp[130,]=coefficients(summary(mod))[names(mod$coefficients)=="brick",1:2]
metalp[130,]=coefficients(summary(mod))[names(mod$coefficients)=="metal",1:2]
woodp[130,]=coefficients(summary(mod))[names(mod$coefficients)=="wood",1:2]
Ethnictobap[130,]=coefficients(summary(mod))[names(mod$coefficients)=="Ethnictoba",1:2]
mod=glm.nb(titmc~ref_avail+human+ad_birds+dogcat+fledg+Ecotope+mud+thatch+brick+metal+wood+Ethnic,maxit=100)
aic[131]=AIC(mod)
ref_availp[131,]=coefficients(summary(mod))[names(mod$coefficients)=="ref_avail",1:2]
humanp[131,]=coefficients(summary(mod))[names(mod$coefficients)=="human",1:2]
ad_birdsp[131,]=coefficients(summary(mod))[names(mod$coefficients)=="ad_birds",1:2]
dogcatp[131,]=coefficients(summary(mod))[names(mod$coefficients)=="dogcat",1:2]
fledgp[131,]=coefficients(summary(mod))[names(mod$coefficients)=="fledg",1:2]
EcotopeCoDp[131,]=coefficients(summary(mod))[names(mod$coefficients)=="EcotopeCoD",1:2]
mudp[131,]=coefficients(summary(mod))[names(mod$coefficients)=="mud",1:2]
thatchp[131,]=coefficients(summary(mod))[names(mod$coefficients)=="thatch",1:2]
brickp[131,]=coefficients(summary(mod))[names(mod$coefficients)=="brick",1:2]
metalp[131,]=coefficients(summary(mod))[names(mod$coefficients)=="metal",1:2]
woodp[131,]=coefficients(summary(mod))[names(mod$coefficients)=="wood",1:2]
Ethnictobap[131,]=coefficients(summary(mod))[names(mod$coefficients)=="Ethnictoba",1:2]
mod=glm.nb(titmc~human+ad_birds+dogcat+fledg+Ecotope+mud+thatch+brick+metal+wood+Ethnic,maxit=100)
aic[132]=AIC(mod)
humanp[132,]=coefficients(summary(mod))[names(mod$coefficients)=="human",1:2]
ad_birdsp[132,]=coefficients(summary(mod))[names(mod$coefficients)=="ad_birds",1:2]
dogcatp[132,]=coefficients(summary(mod))[names(mod$coefficients)=="dogcat",1:2]
fledgp[132,]=coefficients(summary(mod))[names(mod$coefficients)=="fledg",1:2]
EcotopeCoDp[132,]=coefficients(summary(mod))[names(mod$coefficients)=="EcotopeCoD",1:2]
mudp[132,]=coefficients(summary(mod))[names(mod$coefficients)=="mud",1:2]
thatchp[132,]=coefficients(summary(mod))[names(mod$coefficients)=="thatch",1:2]
brickp[132,]=coefficients(summary(mod))[names(mod$coefficients)=="brick",1:2]
metalp[132,]=coefficients(summary(mod))[names(mod$coefficients)=="metal",1:2]
woodp[132,]=coefficients(summary(mod))[names(mod$coefficients)=="wood",1:2]
Ethnictobap[132,]=coefficients(summary(mod))[names(mod$coefficients)=="Ethnictoba",1:2]
mod=glm.nb(titmc~ref_avail+Insecticide+ad_birds+dogcat+fledg+Ecotope+mud+thatch+brick+metal+wood+Ethnic,maxit=100)
aic[133]=AIC(mod)
ref_availp[133,]=coefficients(summary(mod))[names(mod$coefficients)=="ref_avail",1:2]
InsecticideYesp[133,]=coefficients(summary(mod))[names(mod$coefficients)=="InsecticideYes",1:2]
ad_birdsp[133,]=coefficients(summary(mod))[names(mod$coefficients)=="ad_birds",1:2]
dogcatp[133,]=coefficients(summary(mod))[names(mod$coefficients)=="dogcat",1:2]
fledgp[133,]=coefficients(summary(mod))[names(mod$coefficients)=="fledg",1:2]
EcotopeCoDp[133,]=coefficients(summary(mod))[names(mod$coefficients)=="EcotopeCoD",1:2]
mudp[133,]=coefficients(summary(mod))[names(mod$coefficients)=="mud",1:2]
thatchp[133,]=coefficients(summary(mod))[names(mod$coefficients)=="thatch",1:2]
brickp[133,]=coefficients(summary(mod))[names(mod$coefficients)=="brick",1:2]
metalp[133,]=coefficients(summary(mod))[names(mod$coefficients)=="metal",1:2]
woodp[133,]=coefficients(summary(mod))[names(mod$coefficients)=="wood",1:2]
Ethnictobap[133,]=coefficients(summary(mod))[names(mod$coefficients)=="Ethnictoba",1:2]
mod=glm.nb(titmc~Insecticide+ad_birds+dogcat+fledg+Ecotope+mud+thatch+brick+metal+wood+Ethnic,maxit=100)
aic[134]=AIC(mod)
InsecticideYesp[134,]=coefficients(summary(mod))[names(mod$coefficients)=="InsecticideYes",1:2]
ad_birdsp[134,]=coefficients(summary(mod))[names(mod$coefficients)=="ad_birds",1:2]
dogcatp[134,]=coefficients(summary(mod))[names(mod$coefficients)=="dogcat",1:2]
fledgp[134,]=coefficients(summary(mod))[names(mod$coefficients)=="fledg",1:2]
EcotopeCoDp[134,]=coefficients(summary(mod))[names(mod$coefficients)=="EcotopeCoD",1:2]
mudp[134,]=coefficients(summary(mod))[names(mod$coefficients)=="mud",1:2]
thatchp[134,]=coefficients(summary(mod))[names(mod$coefficients)=="thatch",1:2]
brickp[134,]=coefficients(summary(mod))[names(mod$coefficients)=="brick",1:2]
metalp[134,]=coefficients(summary(mod))[names(mod$coefficients)=="metal",1:2]
woodp[134,]=coefficients(summary(mod))[names(mod$coefficients)=="wood",1:2]
Ethnictobap[134,]=coefficients(summary(mod))[names(mod$coefficients)=="Ethnictoba",1:2]
mod=glm.nb(titmc~ref_avail+ad_birds+dogcat+fledg+Ecotope+mud+thatch+brick+metal+wood+Ethnic,maxit=100)
aic[135]=AIC(mod)
ref_availp[135,]=coefficients(summary(mod))[names(mod$coefficients)=="ref_avail",1:2]
ad_birdsp[135,]=coefficients(summary(mod))[names(mod$coefficients)=="ad_birds",1:2]
dogcatp[135,]=coefficients(summary(mod))[names(mod$coefficients)=="dogcat",1:2]
fledgp[135,]=coefficients(summary(mod))[names(mod$coefficients)=="fledg",1:2]
EcotopeCoDp[135,]=coefficients(summary(mod))[names(mod$coefficients)=="EcotopeCoD",1:2]
mudp[135,]=coefficients(summary(mod))[names(mod$coefficients)=="mud",1:2]
thatchp[135,]=coefficients(summary(mod))[names(mod$coefficients)=="thatch",1:2]
brickp[135,]=coefficients(summary(mod))[names(mod$coefficients)=="brick",1:2]
metalp[135,]=coefficients(summary(mod))[names(mod$coefficients)=="metal",1:2]
woodp[135,]=coefficients(summary(mod))[names(mod$coefficients)=="wood",1:2]
Ethnictobap[135,]=coefficients(summary(mod))[names(mod$coefficients)=="Ethnictoba",1:2]
mod=glm.nb(titmc~ad_birds+dogcat+fledg+Ecotope+mud+thatch+brick+metal+wood+Ethnic,maxit=100)
aic[136]=AIC(mod)
ad_birdsp[136,]=coefficients(summary(mod))[names(mod$coefficients)=="ad_birds",1:2]
dogcatp[136,]=coefficients(summary(mod))[names(mod$coefficients)=="dogcat",1:2]
fledgp[136,]=coefficients(summary(mod))[names(mod$coefficients)=="fledg",1:2]
EcotopeCoDp[136,]=coefficients(summary(mod))[names(mod$coefficients)=="EcotopeCoD",1:2]
mudp[136,]=coefficients(summary(mod))[names(mod$coefficients)=="mud",1:2]
thatchp[136,]=coefficients(summary(mod))[names(mod$coefficients)=="thatch",1:2]
brickp[136,]=coefficients(summary(mod))[names(mod$coefficients)=="brick",1:2]
metalp[136,]=coefficients(summary(mod))[names(mod$coefficients)=="metal",1:2]
woodp[136,]=coefficients(summary(mod))[names(mod$coefficients)=="wood",1:2]
Ethnictobap[136,]=coefficients(summary(mod))[names(mod$coefficients)=="Ethnictoba",1:2]
mod=glm.nb(titmc~ref_avail+Insecticide+human+dogcat+fledg+Ecotope+mud+thatch+brick+metal+wood+Ethnic,maxit=100)
aic[137]=AIC(mod)
ref_availp[137,]=coefficients(summary(mod))[names(mod$coefficients)=="ref_avail",1:2]
InsecticideYesp[137,]=coefficients(summary(mod))[names(mod$coefficients)=="InsecticideYes",1:2]
humanp[137,]=coefficients(summary(mod))[names(mod$coefficients)=="human",1:2]
dogcatp[137,]=coefficients(summary(mod))[names(mod$coefficients)=="dogcat",1:2]
fledgp[137,]=coefficients(summary(mod))[names(mod$coefficients)=="fledg",1:2]
EcotopeCoDp[137,]=coefficients(summary(mod))[names(mod$coefficients)=="EcotopeCoD",1:2]
mudp[137,]=coefficients(summary(mod))[names(mod$coefficients)=="mud",1:2]
thatchp[137,]=coefficients(summary(mod))[names(mod$coefficients)=="thatch",1:2]
brickp[137,]=coefficients(summary(mod))[names(mod$coefficients)=="brick",1:2]
metalp[137,]=coefficients(summary(mod))[names(mod$coefficients)=="metal",1:2]
woodp[137,]=coefficients(summary(mod))[names(mod$coefficients)=="wood",1:2]
Ethnictobap[137,]=coefficients(summary(mod))[names(mod$coefficients)=="Ethnictoba",1:2]
mod=glm.nb(titmc~Insecticide+human+dogcat+fledg+Ecotope+mud+thatch+brick+metal+wood+Ethnic,maxit=100)
aic[138]=AIC(mod)
InsecticideYesp[138,]=coefficients(summary(mod))[names(mod$coefficients)=="InsecticideYes",1:2]
humanp[138,]=coefficients(summary(mod))[names(mod$coefficients)=="human",1:2]
dogcatp[138,]=coefficients(summary(mod))[names(mod$coefficients)=="dogcat",1:2]
fledgp[138,]=coefficients(summary(mod))[names(mod$coefficients)=="fledg",1:2]
EcotopeCoDp[138,]=coefficients(summary(mod))[names(mod$coefficients)=="EcotopeCoD",1:2]
mudp[138,]=coefficients(summary(mod))[names(mod$coefficients)=="mud",1:2]
thatchp[138,]=coefficients(summary(mod))[names(mod$coefficients)=="thatch",1:2]
brickp[138,]=coefficients(summary(mod))[names(mod$coefficients)=="brick",1:2]
metalp[138,]=coefficients(summary(mod))[names(mod$coefficients)=="metal",1:2]
woodp[138,]=coefficients(summary(mod))[names(mod$coefficients)=="wood",1:2]
Ethnictobap[138,]=coefficients(summary(mod))[names(mod$coefficients)=="Ethnictoba",1:2]
mod=glm.nb(titmc~ref_avail+human+dogcat+fledg+Ecotope+mud+thatch+brick+metal+wood+Ethnic,maxit=100)
aic[139]=AIC(mod)
ref_availp[139,]=coefficients(summary(mod))[names(mod$coefficients)=="ref_avail",1:2]
humanp[139,]=coefficients(summary(mod))[names(mod$coefficients)=="human",1:2]
dogcatp[139,]=coefficients(summary(mod))[names(mod$coefficients)=="dogcat",1:2]
fledgp[139,]=coefficients(summary(mod))[names(mod$coefficients)=="fledg",1:2]
EcotopeCoDp[139,]=coefficients(summary(mod))[names(mod$coefficients)=="EcotopeCoD",1:2]
mudp[139,]=coefficients(summary(mod))[names(mod$coefficients)=="mud",1:2]
thatchp[139,]=coefficients(summary(mod))[names(mod$coefficients)=="thatch",1:2]
brickp[139,]=coefficients(summary(mod))[names(mod$coefficients)=="brick",1:2]
metalp[139,]=coefficients(summary(mod))[names(mod$coefficients)=="metal",1:2]
woodp[139,]=coefficients(summary(mod))[names(mod$coefficients)=="wood",1:2]
Ethnictobap[139,]=coefficients(summary(mod))[names(mod$coefficients)=="Ethnictoba",1:2]
mod=glm.nb(titmc~human+dogcat+fledg+Ecotope+mud+thatch+brick+metal+wood+Ethnic,maxit=100)
aic[140]=AIC(mod)
humanp[140,]=coefficients(summary(mod))[names(mod$coefficients)=="human",1:2]
dogcatp[140,]=coefficients(summary(mod))[names(mod$coefficients)=="dogcat",1:2]
fledgp[140,]=coefficients(summary(mod))[names(mod$coefficients)=="fledg",1:2]
EcotopeCoDp[140,]=coefficients(summary(mod))[names(mod$coefficients)=="EcotopeCoD",1:2]
mudp[140,]=coefficients(summary(mod))[names(mod$coefficients)=="mud",1:2]
thatchp[140,]=coefficients(summary(mod))[names(mod$coefficients)=="thatch",1:2]
brickp[140,]=coefficients(summary(mod))[names(mod$coefficients)=="brick",1:2]
metalp[140,]=coefficients(summary(mod))[names(mod$coefficients)=="metal",1:2]
woodp[140,]=coefficients(summary(mod))[names(mod$coefficients)=="wood",1:2]
Ethnictobap[140,]=coefficients(summary(mod))[names(mod$coefficients)=="Ethnictoba",1:2]
mod=glm.nb(titmc~ref_avail+Insecticide+dogcat+fledg+Ecotope+mud+thatch+brick+metal+wood+Ethnic,maxit=100)
aic[141]=AIC(mod)
ref_availp[141,]=coefficients(summary(mod))[names(mod$coefficients)=="ref_avail",1:2]
InsecticideYesp[141,]=coefficients(summary(mod))[names(mod$coefficients)=="InsecticideYes",1:2]
dogcatp[141,]=coefficients(summary(mod))[names(mod$coefficients)=="dogcat",1:2]
fledgp[141,]=coefficients(summary(mod))[names(mod$coefficients)=="fledg",1:2]
EcotopeCoDp[141,]=coefficients(summary(mod))[names(mod$coefficients)=="EcotopeCoD",1:2]
mudp[141,]=coefficients(summary(mod))[names(mod$coefficients)=="mud",1:2]
thatchp[141,]=coefficients(summary(mod))[names(mod$coefficients)=="thatch",1:2]
brickp[141,]=coefficients(summary(mod))[names(mod$coefficients)=="brick",1:2]
metalp[141,]=coefficients(summary(mod))[names(mod$coefficients)=="metal",1:2]
woodp[141,]=coefficients(summary(mod))[names(mod$coefficients)=="wood",1:2]
Ethnictobap[141,]=coefficients(summary(mod))[names(mod$coefficients)=="Ethnictoba",1:2]
mod=glm.nb(titmc~Insecticide+dogcat+fledg+Ecotope+mud+thatch+brick+metal+wood+Ethnic,maxit=100)
aic[142]=AIC(mod)
InsecticideYesp[142,]=coefficients(summary(mod))[names(mod$coefficients)=="InsecticideYes",1:2]
dogcatp[142,]=coefficients(summary(mod))[names(mod$coefficients)=="dogcat",1:2]
fledgp[142,]=coefficients(summary(mod))[names(mod$coefficients)=="fledg",1:2]
EcotopeCoDp[142,]=coefficients(summary(mod))[names(mod$coefficients)=="EcotopeCoD",1:2]
mudp[142,]=coefficients(summary(mod))[names(mod$coefficients)=="mud",1:2]
thatchp[142,]=coefficients(summary(mod))[names(mod$coefficients)=="thatch",1:2]
brickp[142,]=coefficients(summary(mod))[names(mod$coefficients)=="brick",1:2]
metalp[142,]=coefficients(summary(mod))[names(mod$coefficients)=="metal",1:2]
woodp[142,]=coefficients(summary(mod))[names(mod$coefficients)=="wood",1:2]
Ethnictobap[142,]=coefficients(summary(mod))[names(mod$coefficients)=="Ethnictoba",1:2]
mod=glm.nb(titmc~ref_avail+dogcat+fledg+Ecotope+mud+thatch+brick+metal+wood+Ethnic,maxit=100)
aic[143]=AIC(mod)
ref_availp[143,]=coefficients(summary(mod))[names(mod$coefficients)=="ref_avail",1:2]
dogcatp[143,]=coefficients(summary(mod))[names(mod$coefficients)=="dogcat",1:2]
fledgp[143,]=coefficients(summary(mod))[names(mod$coefficients)=="fledg",1:2]
EcotopeCoDp[143,]=coefficients(summary(mod))[names(mod$coefficients)=="EcotopeCoD",1:2]
mudp[143,]=coefficients(summary(mod))[names(mod$coefficients)=="mud",1:2]
thatchp[143,]=coefficients(summary(mod))[names(mod$coefficients)=="thatch",1:2]
brickp[143,]=coefficients(summary(mod))[names(mod$coefficients)=="brick",1:2]
metalp[143,]=coefficients(summary(mod))[names(mod$coefficients)=="metal",1:2]
woodp[143,]=coefficients(summary(mod))[names(mod$coefficients)=="wood",1:2]
Ethnictobap[143,]=coefficients(summary(mod))[names(mod$coefficients)=="Ethnictoba",1:2]
mod=glm.nb(titmc~dogcat+fledg+Ecotope+mud+thatch+brick+metal+wood+Ethnic,maxit=100)
aic[144]=AIC(mod)
dogcatp[144,]=coefficients(summary(mod))[names(mod$coefficients)=="dogcat",1:2]
fledgp[144,]=coefficients(summary(mod))[names(mod$coefficients)=="fledg",1:2]
EcotopeCoDp[144,]=coefficients(summary(mod))[names(mod$coefficients)=="EcotopeCoD",1:2]
mudp[144,]=coefficients(summary(mod))[names(mod$coefficients)=="mud",1:2]
thatchp[144,]=coefficients(summary(mod))[names(mod$coefficients)=="thatch",1:2]
brickp[144,]=coefficients(summary(mod))[names(mod$coefficients)=="brick",1:2]
metalp[144,]=coefficients(summary(mod))[names(mod$coefficients)=="metal",1:2]
woodp[144,]=coefficients(summary(mod))[names(mod$coefficients)=="wood",1:2]
Ethnictobap[144,]=coefficients(summary(mod))[names(mod$coefficients)=="Ethnictoba",1:2]
mod=glm.nb(titmc~ref_avail+Insecticide+human+ad_birds+fledg+Ecotope+mud+thatch+brick+metal+wood+Ethnic,maxit=100)
aic[145]=AIC(mod)
ref_availp[145,]=coefficients(summary(mod))[names(mod$coefficients)=="ref_avail",1:2]
InsecticideYesp[145,]=coefficients(summary(mod))[names(mod$coefficients)=="InsecticideYes",1:2]
humanp[145,]=coefficients(summary(mod))[names(mod$coefficients)=="human",1:2]
ad_birdsp[145,]=coefficients(summary(mod))[names(mod$coefficients)=="ad_birds",1:2]
fledgp[145,]=coefficients(summary(mod))[names(mod$coefficients)=="fledg",1:2]
EcotopeCoDp[145,]=coefficients(summary(mod))[names(mod$coefficients)=="EcotopeCoD",1:2]
mudp[145,]=coefficients(summary(mod))[names(mod$coefficients)=="mud",1:2]
thatchp[145,]=coefficients(summary(mod))[names(mod$coefficients)=="thatch",1:2]
brickp[145,]=coefficients(summary(mod))[names(mod$coefficients)=="brick",1:2]
metalp[145,]=coefficients(summary(mod))[names(mod$coefficients)=="metal",1:2]
woodp[145,]=coefficients(summary(mod))[names(mod$coefficients)=="wood",1:2]
Ethnictobap[145,]=coefficients(summary(mod))[names(mod$coefficients)=="Ethnictoba",1:2]
mod=glm.nb(titmc~Insecticide+human+ad_birds+fledg+Ecotope+mud+thatch+brick+metal+wood+Ethnic,maxit=100)
aic[146]=AIC(mod)
InsecticideYesp[146,]=coefficients(summary(mod))[names(mod$coefficients)=="InsecticideYes",1:2]
humanp[146,]=coefficients(summary(mod))[names(mod$coefficients)=="human",1:2]
ad_birdsp[146,]=coefficients(summary(mod))[names(mod$coefficients)=="ad_birds",1:2]
fledgp[146,]=coefficients(summary(mod))[names(mod$coefficients)=="fledg",1:2]
EcotopeCoDp[146,]=coefficients(summary(mod))[names(mod$coefficients)=="EcotopeCoD",1:2]
mudp[146,]=coefficients(summary(mod))[names(mod$coefficients)=="mud",1:2]
thatchp[146,]=coefficients(summary(mod))[names(mod$coefficients)=="thatch",1:2]
brickp[146,]=coefficients(summary(mod))[names(mod$coefficients)=="brick",1:2]
metalp[146,]=coefficients(summary(mod))[names(mod$coefficients)=="metal",1:2]
woodp[146,]=coefficients(summary(mod))[names(mod$coefficients)=="wood",1:2]
Ethnictobap[146,]=coefficients(summary(mod))[names(mod$coefficients)=="Ethnictoba",1:2]
mod=glm.nb(titmc~ref_avail+human+ad_birds+fledg+Ecotope+mud+thatch+brick+metal+wood+Ethnic,maxit=100)
aic[147]=AIC(mod)
ref_availp[147,]=coefficients(summary(mod))[names(mod$coefficients)=="ref_avail",1:2]
humanp[147,]=coefficients(summary(mod))[names(mod$coefficients)=="human",1:2]
ad_birdsp[147,]=coefficients(summary(mod))[names(mod$coefficients)=="ad_birds",1:2]
fledgp[147,]=coefficients(summary(mod))[names(mod$coefficients)=="fledg",1:2]
EcotopeCoDp[147,]=coefficients(summary(mod))[names(mod$coefficients)=="EcotopeCoD",1:2]
mudp[147,]=coefficients(summary(mod))[names(mod$coefficients)=="mud",1:2]
thatchp[147,]=coefficients(summary(mod))[names(mod$coefficients)=="thatch",1:2]
brickp[147,]=coefficients(summary(mod))[names(mod$coefficients)=="brick",1:2]
metalp[147,]=coefficients(summary(mod))[names(mod$coefficients)=="metal",1:2]
woodp[147,]=coefficients(summary(mod))[names(mod$coefficients)=="wood",1:2]
Ethnictobap[147,]=coefficients(summary(mod))[names(mod$coefficients)=="Ethnictoba",1:2]
mod=glm.nb(titmc~human+ad_birds+fledg+Ecotope+mud+thatch+brick+metal+wood+Ethnic,maxit=100)
aic[148]=AIC(mod)
humanp[148,]=coefficients(summary(mod))[names(mod$coefficients)=="human",1:2]
ad_birdsp[148,]=coefficients(summary(mod))[names(mod$coefficients)=="ad_birds",1:2]
fledgp[148,]=coefficients(summary(mod))[names(mod$coefficients)=="fledg",1:2]
EcotopeCoDp[148,]=coefficients(summary(mod))[names(mod$coefficients)=="EcotopeCoD",1:2]
mudp[148,]=coefficients(summary(mod))[names(mod$coefficients)=="mud",1:2]
thatchp[148,]=coefficients(summary(mod))[names(mod$coefficients)=="thatch",1:2]
brickp[148,]=coefficients(summary(mod))[names(mod$coefficients)=="brick",1:2]
metalp[148,]=coefficients(summary(mod))[names(mod$coefficients)=="metal",1:2]
woodp[148,]=coefficients(summary(mod))[names(mod$coefficients)=="wood",1:2]
Ethnictobap[148,]=coefficients(summary(mod))[names(mod$coefficients)=="Ethnictoba",1:2]
mod=glm.nb(titmc~ref_avail+Insecticide+ad_birds+fledg+Ecotope+mud+thatch+brick+metal+wood+Ethnic,maxit=100)
aic[149]=AIC(mod)
ref_availp[149,]=coefficients(summary(mod))[names(mod$coefficients)=="ref_avail",1:2]
InsecticideYesp[149,]=coefficients(summary(mod))[names(mod$coefficients)=="InsecticideYes",1:2]
ad_birdsp[149,]=coefficients(summary(mod))[names(mod$coefficients)=="ad_birds",1:2]
fledgp[149,]=coefficients(summary(mod))[names(mod$coefficients)=="fledg",1:2]
EcotopeCoDp[149,]=coefficients(summary(mod))[names(mod$coefficients)=="EcotopeCoD",1:2]
mudp[149,]=coefficients(summary(mod))[names(mod$coefficients)=="mud",1:2]
thatchp[149,]=coefficients(summary(mod))[names(mod$coefficients)=="thatch",1:2]
brickp[149,]=coefficients(summary(mod))[names(mod$coefficients)=="brick",1:2]
metalp[149,]=coefficients(summary(mod))[names(mod$coefficients)=="metal",1:2]
woodp[149,]=coefficients(summary(mod))[names(mod$coefficients)=="wood",1:2]
Ethnictobap[149,]=coefficients(summary(mod))[names(mod$coefficients)=="Ethnictoba",1:2]
mod=glm.nb(titmc~Insecticide+ad_birds+fledg+Ecotope+mud+thatch+brick+metal+wood+Ethnic,maxit=100)
aic[150]=AIC(mod)
InsecticideYesp[150,]=coefficients(summary(mod))[names(mod$coefficients)=="InsecticideYes",1:2]
ad_birdsp[150,]=coefficients(summary(mod))[names(mod$coefficients)=="ad_birds",1:2]
fledgp[150,]=coefficients(summary(mod))[names(mod$coefficients)=="fledg",1:2]
EcotopeCoDp[150,]=coefficients(summary(mod))[names(mod$coefficients)=="EcotopeCoD",1:2]
mudp[150,]=coefficients(summary(mod))[names(mod$coefficients)=="mud",1:2]
thatchp[150,]=coefficients(summary(mod))[names(mod$coefficients)=="thatch",1:2]
brickp[150,]=coefficients(summary(mod))[names(mod$coefficients)=="brick",1:2]
metalp[150,]=coefficients(summary(mod))[names(mod$coefficients)=="metal",1:2]
woodp[150,]=coefficients(summary(mod))[names(mod$coefficients)=="wood",1:2]
Ethnictobap[150,]=coefficients(summary(mod))[names(mod$coefficients)=="Ethnictoba",1:2]
mod=glm.nb(titmc~ref_avail+ad_birds+fledg+Ecotope+mud+thatch+brick+metal+wood+Ethnic,maxit=100)
aic[151]=AIC(mod)
ref_availp[151,]=coefficients(summary(mod))[names(mod$coefficients)=="ref_avail",1:2]
ad_birdsp[151,]=coefficients(summary(mod))[names(mod$coefficients)=="ad_birds",1:2]
fledgp[151,]=coefficients(summary(mod))[names(mod$coefficients)=="fledg",1:2]
EcotopeCoDp[151,]=coefficients(summary(mod))[names(mod$coefficients)=="EcotopeCoD",1:2]
mudp[151,]=coefficients(summary(mod))[names(mod$coefficients)=="mud",1:2]
thatchp[151,]=coefficients(summary(mod))[names(mod$coefficients)=="thatch",1:2]
brickp[151,]=coefficients(summary(mod))[names(mod$coefficients)=="brick",1:2]
metalp[151,]=coefficients(summary(mod))[names(mod$coefficients)=="metal",1:2]
woodp[151,]=coefficients(summary(mod))[names(mod$coefficients)=="wood",1:2]
Ethnictobap[151,]=coefficients(summary(mod))[names(mod$coefficients)=="Ethnictoba",1:2]
mod=glm.nb(titmc~ad_birds+fledg+Ecotope+mud+thatch+brick+metal+wood+Ethnic,maxit=100)
aic[152]=AIC(mod)
ad_birdsp[152,]=coefficients(summary(mod))[names(mod$coefficients)=="ad_birds",1:2]
fledgp[152,]=coefficients(summary(mod))[names(mod$coefficients)=="fledg",1:2]
EcotopeCoDp[152,]=coefficients(summary(mod))[names(mod$coefficients)=="EcotopeCoD",1:2]
mudp[152,]=coefficients(summary(mod))[names(mod$coefficients)=="mud",1:2]
thatchp[152,]=coefficients(summary(mod))[names(mod$coefficients)=="thatch",1:2]
brickp[152,]=coefficients(summary(mod))[names(mod$coefficients)=="brick",1:2]
metalp[152,]=coefficients(summary(mod))[names(mod$coefficients)=="metal",1:2]
woodp[152,]=coefficients(summary(mod))[names(mod$coefficients)=="wood",1:2]
Ethnictobap[152,]=coefficients(summary(mod))[names(mod$coefficients)=="Ethnictoba",1:2]
mod=glm.nb(titmc~ref_avail+Insecticide+human+fledg+Ecotope+mud+thatch+brick+metal+wood+Ethnic,maxit=100)
aic[153]=AIC(mod)
ref_availp[153,]=coefficients(summary(mod))[names(mod$coefficients)=="ref_avail",1:2]
InsecticideYesp[153,]=coefficients(summary(mod))[names(mod$coefficients)=="InsecticideYes",1:2]
humanp[153,]=coefficients(summary(mod))[names(mod$coefficients)=="human",1:2]
fledgp[153,]=coefficients(summary(mod))[names(mod$coefficients)=="fledg",1:2]
EcotopeCoDp[153,]=coefficients(summary(mod))[names(mod$coefficients)=="EcotopeCoD",1:2]
mudp[153,]=coefficients(summary(mod))[names(mod$coefficients)=="mud",1:2]
thatchp[153,]=coefficients(summary(mod))[names(mod$coefficients)=="thatch",1:2]
brickp[153,]=coefficients(summary(mod))[names(mod$coefficients)=="brick",1:2]
metalp[153,]=coefficients(summary(mod))[names(mod$coefficients)=="metal",1:2]
woodp[153,]=coefficients(summary(mod))[names(mod$coefficients)=="wood",1:2]
Ethnictobap[153,]=coefficients(summary(mod))[names(mod$coefficients)=="Ethnictoba",1:2]
mod=glm.nb(titmc~Insecticide+human+fledg+Ecotope+mud+thatch+brick+metal+wood+Ethnic,maxit=100)
aic[154]=AIC(mod)
InsecticideYesp[154,]=coefficients(summary(mod))[names(mod$coefficients)=="InsecticideYes",1:2]
humanp[154,]=coefficients(summary(mod))[names(mod$coefficients)=="human",1:2]
fledgp[154,]=coefficients(summary(mod))[names(mod$coefficients)=="fledg",1:2]
EcotopeCoDp[154,]=coefficients(summary(mod))[names(mod$coefficients)=="EcotopeCoD",1:2]
mudp[154,]=coefficients(summary(mod))[names(mod$coefficients)=="mud",1:2]
thatchp[154,]=coefficients(summary(mod))[names(mod$coefficients)=="thatch",1:2]
brickp[154,]=coefficients(summary(mod))[names(mod$coefficients)=="brick",1:2]
metalp[154,]=coefficients(summary(mod))[names(mod$coefficients)=="metal",1:2]
woodp[154,]=coefficients(summary(mod))[names(mod$coefficients)=="wood",1:2]
Ethnictobap[154,]=coefficients(summary(mod))[names(mod$coefficients)=="Ethnictoba",1:2]
mod=glm.nb(titmc~ref_avail+human+fledg+Ecotope+mud+thatch+brick+metal+wood+Ethnic,maxit=100)
aic[155]=AIC(mod)
ref_availp[155,]=coefficients(summary(mod))[names(mod$coefficients)=="ref_avail",1:2]
humanp[155,]=coefficients(summary(mod))[names(mod$coefficients)=="human",1:2]
fledgp[155,]=coefficients(summary(mod))[names(mod$coefficients)=="fledg",1:2]
EcotopeCoDp[155,]=coefficients(summary(mod))[names(mod$coefficients)=="EcotopeCoD",1:2]
mudp[155,]=coefficients(summary(mod))[names(mod$coefficients)=="mud",1:2]
thatchp[155,]=coefficients(summary(mod))[names(mod$coefficients)=="thatch",1:2]
brickp[155,]=coefficients(summary(mod))[names(mod$coefficients)=="brick",1:2]
metalp[155,]=coefficients(summary(mod))[names(mod$coefficients)=="metal",1:2]
woodp[155,]=coefficients(summary(mod))[names(mod$coefficients)=="wood",1:2]
Ethnictobap[155,]=coefficients(summary(mod))[names(mod$coefficients)=="Ethnictoba",1:2]
mod=glm.nb(titmc~human+fledg+Ecotope+mud+thatch+brick+metal+wood+Ethnic,maxit=100)
aic[156]=AIC(mod)
humanp[156,]=coefficients(summary(mod))[names(mod$coefficients)=="human",1:2]
fledgp[156,]=coefficients(summary(mod))[names(mod$coefficients)=="fledg",1:2]
EcotopeCoDp[156,]=coefficients(summary(mod))[names(mod$coefficients)=="EcotopeCoD",1:2]
mudp[156,]=coefficients(summary(mod))[names(mod$coefficients)=="mud",1:2]
thatchp[156,]=coefficients(summary(mod))[names(mod$coefficients)=="thatch",1:2]
brickp[156,]=coefficients(summary(mod))[names(mod$coefficients)=="brick",1:2]
metalp[156,]=coefficients(summary(mod))[names(mod$coefficients)=="metal",1:2]
woodp[156,]=coefficients(summary(mod))[names(mod$coefficients)=="wood",1:2]
Ethnictobap[156,]=coefficients(summary(mod))[names(mod$coefficients)=="Ethnictoba",1:2]
mod=glm.nb(titmc~ref_avail+Insecticide+fledg+Ecotope+mud+thatch+brick+metal+wood+Ethnic,maxit=100)
aic[157]=AIC(mod)
ref_availp[157,]=coefficients(summary(mod))[names(mod$coefficients)=="ref_avail",1:2]
InsecticideYesp[157,]=coefficients(summary(mod))[names(mod$coefficients)=="InsecticideYes",1:2]
fledgp[157,]=coefficients(summary(mod))[names(mod$coefficients)=="fledg",1:2]
EcotopeCoDp[157,]=coefficients(summary(mod))[names(mod$coefficients)=="EcotopeCoD",1:2]
mudp[157,]=coefficients(summary(mod))[names(mod$coefficients)=="mud",1:2]
thatchp[157,]=coefficients(summary(mod))[names(mod$coefficients)=="thatch",1:2]
brickp[157,]=coefficients(summary(mod))[names(mod$coefficients)=="brick",1:2]
metalp[157,]=coefficients(summary(mod))[names(mod$coefficients)=="metal",1:2]
woodp[157,]=coefficients(summary(mod))[names(mod$coefficients)=="wood",1:2]
Ethnictobap[157,]=coefficients(summary(mod))[names(mod$coefficients)=="Ethnictoba",1:2]
mod=glm.nb(titmc~Insecticide+fledg+Ecotope+mud+thatch+brick+metal+wood+Ethnic,maxit=100)
aic[158]=AIC(mod)
InsecticideYesp[158,]=coefficients(summary(mod))[names(mod$coefficients)=="InsecticideYes",1:2]
fledgp[158,]=coefficients(summary(mod))[names(mod$coefficients)=="fledg",1:2]
EcotopeCoDp[158,]=coefficients(summary(mod))[names(mod$coefficients)=="EcotopeCoD",1:2]
mudp[158,]=coefficients(summary(mod))[names(mod$coefficients)=="mud",1:2]
thatchp[158,]=coefficients(summary(mod))[names(mod$coefficients)=="thatch",1:2]
brickp[158,]=coefficients(summary(mod))[names(mod$coefficients)=="brick",1:2]
metalp[158,]=coefficients(summary(mod))[names(mod$coefficients)=="metal",1:2]
woodp[158,]=coefficients(summary(mod))[names(mod$coefficients)=="wood",1:2]
Ethnictobap[158,]=coefficients(summary(mod))[names(mod$coefficients)=="Ethnictoba",1:2]
mod=glm.nb(titmc~ref_avail+fledg+Ecotope+mud+thatch+brick+metal+wood+Ethnic,maxit=100)
aic[159]=AIC(mod)
ref_availp[159,]=coefficients(summary(mod))[names(mod$coefficients)=="ref_avail",1:2]
fledgp[159,]=coefficients(summary(mod))[names(mod$coefficients)=="fledg",1:2]
EcotopeCoDp[159,]=coefficients(summary(mod))[names(mod$coefficients)=="EcotopeCoD",1:2]
mudp[159,]=coefficients(summary(mod))[names(mod$coefficients)=="mud",1:2]
thatchp[159,]=coefficients(summary(mod))[names(mod$coefficients)=="thatch",1:2]
brickp[159,]=coefficients(summary(mod))[names(mod$coefficients)=="brick",1:2]
metalp[159,]=coefficients(summary(mod))[names(mod$coefficients)=="metal",1:2]
woodp[159,]=coefficients(summary(mod))[names(mod$coefficients)=="wood",1:2]
Ethnictobap[159,]=coefficients(summary(mod))[names(mod$coefficients)=="Ethnictoba",1:2]
mod=glm.nb(titmc~fledg+Ecotope+mud+thatch+brick+metal+wood+Ethnic,maxit=100)
aic[160]=AIC(mod)
fledgp[160,]=coefficients(summary(mod))[names(mod$coefficients)=="fledg",1:2]
EcotopeCoDp[160,]=coefficients(summary(mod))[names(mod$coefficients)=="EcotopeCoD",1:2]
mudp[160,]=coefficients(summary(mod))[names(mod$coefficients)=="mud",1:2]
thatchp[160,]=coefficients(summary(mod))[names(mod$coefficients)=="thatch",1:2]
brickp[160,]=coefficients(summary(mod))[names(mod$coefficients)=="brick",1:2]
metalp[160,]=coefficients(summary(mod))[names(mod$coefficients)=="metal",1:2]
woodp[160,]=coefficients(summary(mod))[names(mod$coefficients)=="wood",1:2]
Ethnictobap[160,]=coefficients(summary(mod))[names(mod$coefficients)=="Ethnictoba",1:2]
mod=glm.nb(titmc~ref_avail+Insecticide+human+ad_birds+dogcat+Ecotope+mud+thatch+brick+metal+wood+Ethnic,maxit=100)
aic[161]=AIC(mod)
ref_availp[161,]=coefficients(summary(mod))[names(mod$coefficients)=="ref_avail",1:2]
InsecticideYesp[161,]=coefficients(summary(mod))[names(mod$coefficients)=="InsecticideYes",1:2]
humanp[161,]=coefficients(summary(mod))[names(mod$coefficients)=="human",1:2]
ad_birdsp[161,]=coefficients(summary(mod))[names(mod$coefficients)=="ad_birds",1:2]
dogcatp[161,]=coefficients(summary(mod))[names(mod$coefficients)=="dogcat",1:2]
EcotopeCoDp[161,]=coefficients(summary(mod))[names(mod$coefficients)=="EcotopeCoD",1:2]
mudp[161,]=coefficients(summary(mod))[names(mod$coefficients)=="mud",1:2]
thatchp[161,]=coefficients(summary(mod))[names(mod$coefficients)=="thatch",1:2]
brickp[161,]=coefficients(summary(mod))[names(mod$coefficients)=="brick",1:2]
metalp[161,]=coefficients(summary(mod))[names(mod$coefficients)=="metal",1:2]
woodp[161,]=coefficients(summary(mod))[names(mod$coefficients)=="wood",1:2]
Ethnictobap[161,]=coefficients(summary(mod))[names(mod$coefficients)=="Ethnictoba",1:2]
mod=glm.nb(titmc~Insecticide+human+ad_birds+dogcat+Ecotope+mud+thatch+brick+metal+wood+Ethnic,maxit=100)
aic[162]=AIC(mod)
InsecticideYesp[162,]=coefficients(summary(mod))[names(mod$coefficients)=="InsecticideYes",1:2]
humanp[162,]=coefficients(summary(mod))[names(mod$coefficients)=="human",1:2]
ad_birdsp[162,]=coefficients(summary(mod))[names(mod$coefficients)=="ad_birds",1:2]
dogcatp[162,]=coefficients(summary(mod))[names(mod$coefficients)=="dogcat",1:2]
EcotopeCoDp[162,]=coefficients(summary(mod))[names(mod$coefficients)=="EcotopeCoD",1:2]
mudp[162,]=coefficients(summary(mod))[names(mod$coefficients)=="mud",1:2]
thatchp[162,]=coefficients(summary(mod))[names(mod$coefficients)=="thatch",1:2]
brickp[162,]=coefficients(summary(mod))[names(mod$coefficients)=="brick",1:2]
metalp[162,]=coefficients(summary(mod))[names(mod$coefficients)=="metal",1:2]
woodp[162,]=coefficients(summary(mod))[names(mod$coefficients)=="wood",1:2]
Ethnictobap[162,]=coefficients(summary(mod))[names(mod$coefficients)=="Ethnictoba",1:2]
mod=glm.nb(titmc~ref_avail+human+ad_birds+dogcat+Ecotope+mud+thatch+brick+metal+wood+Ethnic,maxit=100)
aic[163]=AIC(mod)
ref_availp[163,]=coefficients(summary(mod))[names(mod$coefficients)=="ref_avail",1:2]
humanp[163,]=coefficients(summary(mod))[names(mod$coefficients)=="human",1:2]
ad_birdsp[163,]=coefficients(summary(mod))[names(mod$coefficients)=="ad_birds",1:2]
dogcatp[163,]=coefficients(summary(mod))[names(mod$coefficients)=="dogcat",1:2]
EcotopeCoDp[163,]=coefficients(summary(mod))[names(mod$coefficients)=="EcotopeCoD",1:2]
mudp[163,]=coefficients(summary(mod))[names(mod$coefficients)=="mud",1:2]
thatchp[163,]=coefficients(summary(mod))[names(mod$coefficients)=="thatch",1:2]
brickp[163,]=coefficients(summary(mod))[names(mod$coefficients)=="brick",1:2]
metalp[163,]=coefficients(summary(mod))[names(mod$coefficients)=="metal",1:2]
woodp[163,]=coefficients(summary(mod))[names(mod$coefficients)=="wood",1:2]
Ethnictobap[163,]=coefficients(summary(mod))[names(mod$coefficients)=="Ethnictoba",1:2]
mod=glm.nb(titmc~human+ad_birds+dogcat+Ecotope+mud+thatch+brick+metal+wood+Ethnic,maxit=100)
aic[164]=AIC(mod)
humanp[164,]=coefficients(summary(mod))[names(mod$coefficients)=="human",1:2]
ad_birdsp[164,]=coefficients(summary(mod))[names(mod$coefficients)=="ad_birds",1:2]
dogcatp[164,]=coefficients(summary(mod))[names(mod$coefficients)=="dogcat",1:2]
EcotopeCoDp[164,]=coefficients(summary(mod))[names(mod$coefficients)=="EcotopeCoD",1:2]
mudp[164,]=coefficients(summary(mod))[names(mod$coefficients)=="mud",1:2]
thatchp[164,]=coefficients(summary(mod))[names(mod$coefficients)=="thatch",1:2]
brickp[164,]=coefficients(summary(mod))[names(mod$coefficients)=="brick",1:2]
metalp[164,]=coefficients(summary(mod))[names(mod$coefficients)=="metal",1:2]
woodp[164,]=coefficients(summary(mod))[names(mod$coefficients)=="wood",1:2]
Ethnictobap[164,]=coefficients(summary(mod))[names(mod$coefficients)=="Ethnictoba",1:2]
mod=glm.nb(titmc~ref_avail+Insecticide+ad_birds+dogcat+Ecotope+mud+thatch+brick+metal+wood+Ethnic,maxit=100)
aic[165]=AIC(mod)
ref_availp[165,]=coefficients(summary(mod))[names(mod$coefficients)=="ref_avail",1:2]
InsecticideYesp[165,]=coefficients(summary(mod))[names(mod$coefficients)=="InsecticideYes",1:2]
ad_birdsp[165,]=coefficients(summary(mod))[names(mod$coefficients)=="ad_birds",1:2]
dogcatp[165,]=coefficients(summary(mod))[names(mod$coefficients)=="dogcat",1:2]
EcotopeCoDp[165,]=coefficients(summary(mod))[names(mod$coefficients)=="EcotopeCoD",1:2]
mudp[165,]=coefficients(summary(mod))[names(mod$coefficients)=="mud",1:2]
thatchp[165,]=coefficients(summary(mod))[names(mod$coefficients)=="thatch",1:2]
brickp[165,]=coefficients(summary(mod))[names(mod$coefficients)=="brick",1:2]
metalp[165,]=coefficients(summary(mod))[names(mod$coefficients)=="metal",1:2]
woodp[165,]=coefficients(summary(mod))[names(mod$coefficients)=="wood",1:2]
Ethnictobap[165,]=coefficients(summary(mod))[names(mod$coefficients)=="Ethnictoba",1:2]
mod=glm.nb(titmc~Insecticide+ad_birds+dogcat+Ecotope+mud+thatch+brick+metal+wood+Ethnic,maxit=100)
aic[166]=AIC(mod)
InsecticideYesp[166,]=coefficients(summary(mod))[names(mod$coefficients)=="InsecticideYes",1:2]
ad_birdsp[166,]=coefficients(summary(mod))[names(mod$coefficients)=="ad_birds",1:2]
dogcatp[166,]=coefficients(summary(mod))[names(mod$coefficients)=="dogcat",1:2]
EcotopeCoDp[166,]=coefficients(summary(mod))[names(mod$coefficients)=="EcotopeCoD",1:2]
mudp[166,]=coefficients(summary(mod))[names(mod$coefficients)=="mud",1:2]
thatchp[166,]=coefficients(summary(mod))[names(mod$coefficients)=="thatch",1:2]
brickp[166,]=coefficients(summary(mod))[names(mod$coefficients)=="brick",1:2]
metalp[166,]=coefficients(summary(mod))[names(mod$coefficients)=="metal",1:2]
woodp[166,]=coefficients(summary(mod))[names(mod$coefficients)=="wood",1:2]
Ethnictobap[166,]=coefficients(summary(mod))[names(mod$coefficients)=="Ethnictoba",1:2]
mod=glm.nb(titmc~ref_avail+ad_birds+dogcat+Ecotope+mud+thatch+brick+metal+wood+Ethnic,maxit=100)
aic[167]=AIC(mod)
ref_availp[167,]=coefficients(summary(mod))[names(mod$coefficients)=="ref_avail",1:2]
ad_birdsp[167,]=coefficients(summary(mod))[names(mod$coefficients)=="ad_birds",1:2]
dogcatp[167,]=coefficients(summary(mod))[names(mod$coefficients)=="dogcat",1:2]
EcotopeCoDp[167,]=coefficients(summary(mod))[names(mod$coefficients)=="EcotopeCoD",1:2]
mudp[167,]=coefficients(summary(mod))[names(mod$coefficients)=="mud",1:2]
thatchp[167,]=coefficients(summary(mod))[names(mod$coefficients)=="thatch",1:2]
brickp[167,]=coefficients(summary(mod))[names(mod$coefficients)=="brick",1:2]
metalp[167,]=coefficients(summary(mod))[names(mod$coefficients)=="metal",1:2]
woodp[167,]=coefficients(summary(mod))[names(mod$coefficients)=="wood",1:2]
Ethnictobap[167,]=coefficients(summary(mod))[names(mod$coefficients)=="Ethnictoba",1:2]
mod=glm.nb(titmc~ad_birds+dogcat+Ecotope+mud+thatch+brick+metal+wood+Ethnic,maxit=100)
aic[168]=AIC(mod)
ad_birdsp[168,]=coefficients(summary(mod))[names(mod$coefficients)=="ad_birds",1:2]
dogcatp[168,]=coefficients(summary(mod))[names(mod$coefficients)=="dogcat",1:2]
EcotopeCoDp[168,]=coefficients(summary(mod))[names(mod$coefficients)=="EcotopeCoD",1:2]
mudp[168,]=coefficients(summary(mod))[names(mod$coefficients)=="mud",1:2]
thatchp[168,]=coefficients(summary(mod))[names(mod$coefficients)=="thatch",1:2]
brickp[168,]=coefficients(summary(mod))[names(mod$coefficients)=="brick",1:2]
metalp[168,]=coefficients(summary(mod))[names(mod$coefficients)=="metal",1:2]
woodp[168,]=coefficients(summary(mod))[names(mod$coefficients)=="wood",1:2]
Ethnictobap[168,]=coefficients(summary(mod))[names(mod$coefficients)=="Ethnictoba",1:2]
mod=glm.nb(titmc~ref_avail+Insecticide+human+dogcat+Ecotope+mud+thatch+brick+metal+wood+Ethnic,maxit=100)
aic[169]=AIC(mod)
ref_availp[169,]=coefficients(summary(mod))[names(mod$coefficients)=="ref_avail",1:2]
InsecticideYesp[169,]=coefficients(summary(mod))[names(mod$coefficients)=="InsecticideYes",1:2]
humanp[169,]=coefficients(summary(mod))[names(mod$coefficients)=="human",1:2]
dogcatp[169,]=coefficients(summary(mod))[names(mod$coefficients)=="dogcat",1:2]
EcotopeCoDp[169,]=coefficients(summary(mod))[names(mod$coefficients)=="EcotopeCoD",1:2]
mudp[169,]=coefficients(summary(mod))[names(mod$coefficients)=="mud",1:2]
thatchp[169,]=coefficients(summary(mod))[names(mod$coefficients)=="thatch",1:2]
brickp[169,]=coefficients(summary(mod))[names(mod$coefficients)=="brick",1:2]
metalp[169,]=coefficients(summary(mod))[names(mod$coefficients)=="metal",1:2]
woodp[169,]=coefficients(summary(mod))[names(mod$coefficients)=="wood",1:2]
Ethnictobap[169,]=coefficients(summary(mod))[names(mod$coefficients)=="Ethnictoba",1:2]
mod=glm.nb(titmc~Insecticide+human+dogcat+Ecotope+mud+thatch+brick+metal+wood+Ethnic,maxit=100)
aic[170]=AIC(mod)
InsecticideYesp[170,]=coefficients(summary(mod))[names(mod$coefficients)=="InsecticideYes",1:2]
humanp[170,]=coefficients(summary(mod))[names(mod$coefficients)=="human",1:2]
dogcatp[170,]=coefficients(summary(mod))[names(mod$coefficients)=="dogcat",1:2]
EcotopeCoDp[170,]=coefficients(summary(mod))[names(mod$coefficients)=="EcotopeCoD",1:2]
mudp[170,]=coefficients(summary(mod))[names(mod$coefficients)=="mud",1:2]
thatchp[170,]=coefficients(summary(mod))[names(mod$coefficients)=="thatch",1:2]
brickp[170,]=coefficients(summary(mod))[names(mod$coefficients)=="brick",1:2]
metalp[170,]=coefficients(summary(mod))[names(mod$coefficients)=="metal",1:2]
woodp[170,]=coefficients(summary(mod))[names(mod$coefficients)=="wood",1:2]
Ethnictobap[170,]=coefficients(summary(mod))[names(mod$coefficients)=="Ethnictoba",1:2]
mod=glm.nb(titmc~ref_avail+human+dogcat+Ecotope+mud+thatch+brick+metal+wood+Ethnic,maxit=100)
aic[171]=AIC(mod)
ref_availp[171,]=coefficients(summary(mod))[names(mod$coefficients)=="ref_avail",1:2]
humanp[171,]=coefficients(summary(mod))[names(mod$coefficients)=="human",1:2]
dogcatp[171,]=coefficients(summary(mod))[names(mod$coefficients)=="dogcat",1:2]
EcotopeCoDp[171,]=coefficients(summary(mod))[names(mod$coefficients)=="EcotopeCoD",1:2]
mudp[171,]=coefficients(summary(mod))[names(mod$coefficients)=="mud",1:2]
thatchp[171,]=coefficients(summary(mod))[names(mod$coefficients)=="thatch",1:2]
brickp[171,]=coefficients(summary(mod))[names(mod$coefficients)=="brick",1:2]
metalp[171,]=coefficients(summary(mod))[names(mod$coefficients)=="metal",1:2]
woodp[171,]=coefficients(summary(mod))[names(mod$coefficients)=="wood",1:2]
Ethnictobap[171,]=coefficients(summary(mod))[names(mod$coefficients)=="Ethnictoba",1:2]
mod=glm.nb(titmc~human+dogcat+Ecotope+mud+thatch+brick+metal+wood+Ethnic,maxit=100)
aic[172]=AIC(mod)
humanp[172,]=coefficients(summary(mod))[names(mod$coefficients)=="human",1:2]
dogcatp[172,]=coefficients(summary(mod))[names(mod$coefficients)=="dogcat",1:2]
EcotopeCoDp[172,]=coefficients(summary(mod))[names(mod$coefficients)=="EcotopeCoD",1:2]
mudp[172,]=coefficients(summary(mod))[names(mod$coefficients)=="mud",1:2]
thatchp[172,]=coefficients(summary(mod))[names(mod$coefficients)=="thatch",1:2]
brickp[172,]=coefficients(summary(mod))[names(mod$coefficients)=="brick",1:2]
metalp[172,]=coefficients(summary(mod))[names(mod$coefficients)=="metal",1:2]
woodp[172,]=coefficients(summary(mod))[names(mod$coefficients)=="wood",1:2]
Ethnictobap[172,]=coefficients(summary(mod))[names(mod$coefficients)=="Ethnictoba",1:2]
mod=glm.nb(titmc~ref_avail+Insecticide+dogcat+Ecotope+mud+thatch+brick+metal+wood+Ethnic,maxit=100)
aic[173]=AIC(mod)
ref_availp[173,]=coefficients(summary(mod))[names(mod$coefficients)=="ref_avail",1:2]
InsecticideYesp[173,]=coefficients(summary(mod))[names(mod$coefficients)=="InsecticideYes",1:2]
dogcatp[173,]=coefficients(summary(mod))[names(mod$coefficients)=="dogcat",1:2]
EcotopeCoDp[173,]=coefficients(summary(mod))[names(mod$coefficients)=="EcotopeCoD",1:2]
mudp[173,]=coefficients(summary(mod))[names(mod$coefficients)=="mud",1:2]
thatchp[173,]=coefficients(summary(mod))[names(mod$coefficients)=="thatch",1:2]
brickp[173,]=coefficients(summary(mod))[names(mod$coefficients)=="brick",1:2]
metalp[173,]=coefficients(summary(mod))[names(mod$coefficients)=="metal",1:2]
woodp[173,]=coefficients(summary(mod))[names(mod$coefficients)=="wood",1:2]
Ethnictobap[173,]=coefficients(summary(mod))[names(mod$coefficients)=="Ethnictoba",1:2]
mod=glm.nb(titmc~Insecticide+dogcat+Ecotope+mud+thatch+brick+metal+wood+Ethnic,maxit=100)
aic[174]=AIC(mod)
InsecticideYesp[174,]=coefficients(summary(mod))[names(mod$coefficients)=="InsecticideYes",1:2]
dogcatp[174,]=coefficients(summary(mod))[names(mod$coefficients)=="dogcat",1:2]
EcotopeCoDp[174,]=coefficients(summary(mod))[names(mod$coefficients)=="EcotopeCoD",1:2]
mudp[174,]=coefficients(summary(mod))[names(mod$coefficients)=="mud",1:2]
thatchp[174,]=coefficients(summary(mod))[names(mod$coefficients)=="thatch",1:2]
brickp[174,]=coefficients(summary(mod))[names(mod$coefficients)=="brick",1:2]
metalp[174,]=coefficients(summary(mod))[names(mod$coefficients)=="metal",1:2]
woodp[174,]=coefficients(summary(mod))[names(mod$coefficients)=="wood",1:2]
Ethnictobap[174,]=coefficients(summary(mod))[names(mod$coefficients)=="Ethnictoba",1:2]
mod=glm.nb(titmc~ref_avail+dogcat+Ecotope+mud+thatch+brick+metal+wood+Ethnic,maxit=100)
aic[175]=AIC(mod)
ref_availp[175,]=coefficients(summary(mod))[names(mod$coefficients)=="ref_avail",1:2]
dogcatp[175,]=coefficients(summary(mod))[names(mod$coefficients)=="dogcat",1:2]
EcotopeCoDp[175,]=coefficients(summary(mod))[names(mod$coefficients)=="EcotopeCoD",1:2]
mudp[175,]=coefficients(summary(mod))[names(mod$coefficients)=="mud",1:2]
thatchp[175,]=coefficients(summary(mod))[names(mod$coefficients)=="thatch",1:2]
brickp[175,]=coefficients(summary(mod))[names(mod$coefficients)=="brick",1:2]
metalp[175,]=coefficients(summary(mod))[names(mod$coefficients)=="metal",1:2]
woodp[175,]=coefficients(summary(mod))[names(mod$coefficients)=="wood",1:2]
Ethnictobap[175,]=coefficients(summary(mod))[names(mod$coefficients)=="Ethnictoba",1:2]
mod=glm.nb(titmc~dogcat+Ecotope+mud+thatch+brick+metal+wood+Ethnic,maxit=100)
aic[176]=AIC(mod)
dogcatp[176,]=coefficients(summary(mod))[names(mod$coefficients)=="dogcat",1:2]
EcotopeCoDp[176,]=coefficients(summary(mod))[names(mod$coefficients)=="EcotopeCoD",1:2]
mudp[176,]=coefficients(summary(mod))[names(mod$coefficients)=="mud",1:2]
thatchp[176,]=coefficients(summary(mod))[names(mod$coefficients)=="thatch",1:2]
brickp[176,]=coefficients(summary(mod))[names(mod$coefficients)=="brick",1:2]
metalp[176,]=coefficients(summary(mod))[names(mod$coefficients)=="metal",1:2]
woodp[176,]=coefficients(summary(mod))[names(mod$coefficients)=="wood",1:2]
Ethnictobap[176,]=coefficients(summary(mod))[names(mod$coefficients)=="Ethnictoba",1:2]
mod=glm.nb(titmc~ref_avail+Insecticide+human+ad_birds+Ecotope+mud+thatch+brick+metal+wood+Ethnic,maxit=100)
aic[177]=AIC(mod)
ref_availp[177,]=coefficients(summary(mod))[names(mod$coefficients)=="ref_avail",1:2]
InsecticideYesp[177,]=coefficients(summary(mod))[names(mod$coefficients)=="InsecticideYes",1:2]
humanp[177,]=coefficients(summary(mod))[names(mod$coefficients)=="human",1:2]
ad_birdsp[177,]=coefficients(summary(mod))[names(mod$coefficients)=="ad_birds",1:2]
EcotopeCoDp[177,]=coefficients(summary(mod))[names(mod$coefficients)=="EcotopeCoD",1:2]
mudp[177,]=coefficients(summary(mod))[names(mod$coefficients)=="mud",1:2]
thatchp[177,]=coefficients(summary(mod))[names(mod$coefficients)=="thatch",1:2]
brickp[177,]=coefficients(summary(mod))[names(mod$coefficients)=="brick",1:2]
metalp[177,]=coefficients(summary(mod))[names(mod$coefficients)=="metal",1:2]
woodp[177,]=coefficients(summary(mod))[names(mod$coefficients)=="wood",1:2]
Ethnictobap[177,]=coefficients(summary(mod))[names(mod$coefficients)=="Ethnictoba",1:2]
mod=glm.nb(titmc~Insecticide+human+ad_birds+Ecotope+mud+thatch+brick+metal+wood+Ethnic,maxit=100)
aic[178]=AIC(mod)
InsecticideYesp[178,]=coefficients(summary(mod))[names(mod$coefficients)=="InsecticideYes",1:2]
humanp[178,]=coefficients(summary(mod))[names(mod$coefficients)=="human",1:2]
ad_birdsp[178,]=coefficients(summary(mod))[names(mod$coefficients)=="ad_birds",1:2]
EcotopeCoDp[178,]=coefficients(summary(mod))[names(mod$coefficients)=="EcotopeCoD",1:2]
mudp[178,]=coefficients(summary(mod))[names(mod$coefficients)=="mud",1:2]
thatchp[178,]=coefficients(summary(mod))[names(mod$coefficients)=="thatch",1:2]
brickp[178,]=coefficients(summary(mod))[names(mod$coefficients)=="brick",1:2]
metalp[178,]=coefficients(summary(mod))[names(mod$coefficients)=="metal",1:2]
woodp[178,]=coefficients(summary(mod))[names(mod$coefficients)=="wood",1:2]
Ethnictobap[178,]=coefficients(summary(mod))[names(mod$coefficients)=="Ethnictoba",1:2]
mod=glm.nb(titmc~ref_avail+human+ad_birds+Ecotope+mud+thatch+brick+metal+wood+Ethnic,maxit=100)
aic[179]=AIC(mod)
ref_availp[179,]=coefficients(summary(mod))[names(mod$coefficients)=="ref_avail",1:2]
humanp[179,]=coefficients(summary(mod))[names(mod$coefficients)=="human",1:2]
ad_birdsp[179,]=coefficients(summary(mod))[names(mod$coefficients)=="ad_birds",1:2]
EcotopeCoDp[179,]=coefficients(summary(mod))[names(mod$coefficients)=="EcotopeCoD",1:2]
mudp[179,]=coefficients(summary(mod))[names(mod$coefficients)=="mud",1:2]
thatchp[179,]=coefficients(summary(mod))[names(mod$coefficients)=="thatch",1:2]
brickp[179,]=coefficients(summary(mod))[names(mod$coefficients)=="brick",1:2]
metalp[179,]=coefficients(summary(mod))[names(mod$coefficients)=="metal",1:2]
woodp[179,]=coefficients(summary(mod))[names(mod$coefficients)=="wood",1:2]
Ethnictobap[179,]=coefficients(summary(mod))[names(mod$coefficients)=="Ethnictoba",1:2]
mod=glm.nb(titmc~human+ad_birds+Ecotope+mud+thatch+brick+metal+wood+Ethnic,maxit=100)
aic[180]=AIC(mod)
humanp[180,]=coefficients(summary(mod))[names(mod$coefficients)=="human",1:2]
ad_birdsp[180,]=coefficients(summary(mod))[names(mod$coefficients)=="ad_birds",1:2]
EcotopeCoDp[180,]=coefficients(summary(mod))[names(mod$coefficients)=="EcotopeCoD",1:2]
mudp[180,]=coefficients(summary(mod))[names(mod$coefficients)=="mud",1:2]
thatchp[180,]=coefficients(summary(mod))[names(mod$coefficients)=="thatch",1:2]
brickp[180,]=coefficients(summary(mod))[names(mod$coefficients)=="brick",1:2]
metalp[180,]=coefficients(summary(mod))[names(mod$coefficients)=="metal",1:2]
woodp[180,]=coefficients(summary(mod))[names(mod$coefficients)=="wood",1:2]
Ethnictobap[180,]=coefficients(summary(mod))[names(mod$coefficients)=="Ethnictoba",1:2]
mod=glm.nb(titmc~ref_avail+Insecticide+ad_birds+Ecotope+mud+thatch+brick+metal+wood+Ethnic,maxit=100)
aic[181]=AIC(mod)
ref_availp[181,]=coefficients(summary(mod))[names(mod$coefficients)=="ref_avail",1:2]
InsecticideYesp[181,]=coefficients(summary(mod))[names(mod$coefficients)=="InsecticideYes",1:2]
ad_birdsp[181,]=coefficients(summary(mod))[names(mod$coefficients)=="ad_birds",1:2]
EcotopeCoDp[181,]=coefficients(summary(mod))[names(mod$coefficients)=="EcotopeCoD",1:2]
mudp[181,]=coefficients(summary(mod))[names(mod$coefficients)=="mud",1:2]
thatchp[181,]=coefficients(summary(mod))[names(mod$coefficients)=="thatch",1:2]
brickp[181,]=coefficients(summary(mod))[names(mod$coefficients)=="brick",1:2]
metalp[181,]=coefficients(summary(mod))[names(mod$coefficients)=="metal",1:2]
woodp[181,]=coefficients(summary(mod))[names(mod$coefficients)=="wood",1:2]
Ethnictobap[181,]=coefficients(summary(mod))[names(mod$coefficients)=="Ethnictoba",1:2]
mod=glm.nb(titmc~Insecticide+ad_birds+Ecotope+mud+thatch+brick+metal+wood+Ethnic,maxit=100)
aic[182]=AIC(mod)
InsecticideYesp[182,]=coefficients(summary(mod))[names(mod$coefficients)=="InsecticideYes",1:2]
ad_birdsp[182,]=coefficients(summary(mod))[names(mod$coefficients)=="ad_birds",1:2]
EcotopeCoDp[182,]=coefficients(summary(mod))[names(mod$coefficients)=="EcotopeCoD",1:2]
mudp[182,]=coefficients(summary(mod))[names(mod$coefficients)=="mud",1:2]
thatchp[182,]=coefficients(summary(mod))[names(mod$coefficients)=="thatch",1:2]
brickp[182,]=coefficients(summary(mod))[names(mod$coefficients)=="brick",1:2]
metalp[182,]=coefficients(summary(mod))[names(mod$coefficients)=="metal",1:2]
woodp[182,]=coefficients(summary(mod))[names(mod$coefficients)=="wood",1:2]
Ethnictobap[182,]=coefficients(summary(mod))[names(mod$coefficients)=="Ethnictoba",1:2]
mod=glm.nb(titmc~ref_avail+ad_birds+Ecotope+mud+thatch+brick+metal+wood+Ethnic,maxit=100)
aic[183]=AIC(mod)
ref_availp[183,]=coefficients(summary(mod))[names(mod$coefficients)=="ref_avail",1:2]
ad_birdsp[183,]=coefficients(summary(mod))[names(mod$coefficients)=="ad_birds",1:2]
EcotopeCoDp[183,]=coefficients(summary(mod))[names(mod$coefficients)=="EcotopeCoD",1:2]
mudp[183,]=coefficients(summary(mod))[names(mod$coefficients)=="mud",1:2]
thatchp[183,]=coefficients(summary(mod))[names(mod$coefficients)=="thatch",1:2]
brickp[183,]=coefficients(summary(mod))[names(mod$coefficients)=="brick",1:2]
metalp[183,]=coefficients(summary(mod))[names(mod$coefficients)=="metal",1:2]
woodp[183,]=coefficients(summary(mod))[names(mod$coefficients)=="wood",1:2]
Ethnictobap[183,]=coefficients(summary(mod))[names(mod$coefficients)=="Ethnictoba",1:2]
mod=glm.nb(titmc~ad_birds+Ecotope+mud+thatch+brick+metal+wood+Ethnic,maxit=100)
aic[184]=AIC(mod)
ad_birdsp[184,]=coefficients(summary(mod))[names(mod$coefficients)=="ad_birds",1:2]
EcotopeCoDp[184,]=coefficients(summary(mod))[names(mod$coefficients)=="EcotopeCoD",1:2]
mudp[184,]=coefficients(summary(mod))[names(mod$coefficients)=="mud",1:2]
thatchp[184,]=coefficients(summary(mod))[names(mod$coefficients)=="thatch",1:2]
brickp[184,]=coefficients(summary(mod))[names(mod$coefficients)=="brick",1:2]
metalp[184,]=coefficients(summary(mod))[names(mod$coefficients)=="metal",1:2]
woodp[184,]=coefficients(summary(mod))[names(mod$coefficients)=="wood",1:2]
Ethnictobap[184,]=coefficients(summary(mod))[names(mod$coefficients)=="Ethnictoba",1:2]
mod=glm.nb(titmc~ref_avail+Insecticide+human+Ecotope+mud+thatch+brick+metal+wood+Ethnic,maxit=100)
aic[185]=AIC(mod)
ref_availp[185,]=coefficients(summary(mod))[names(mod$coefficients)=="ref_avail",1:2]
InsecticideYesp[185,]=coefficients(summary(mod))[names(mod$coefficients)=="InsecticideYes",1:2]
humanp[185,]=coefficients(summary(mod))[names(mod$coefficients)=="human",1:2]
EcotopeCoDp[185,]=coefficients(summary(mod))[names(mod$coefficients)=="EcotopeCoD",1:2]
mudp[185,]=coefficients(summary(mod))[names(mod$coefficients)=="mud",1:2]
thatchp[185,]=coefficients(summary(mod))[names(mod$coefficients)=="thatch",1:2]
brickp[185,]=coefficients(summary(mod))[names(mod$coefficients)=="brick",1:2]
metalp[185,]=coefficients(summary(mod))[names(mod$coefficients)=="metal",1:2]
woodp[185,]=coefficients(summary(mod))[names(mod$coefficients)=="wood",1:2]
Ethnictobap[185,]=coefficients(summary(mod))[names(mod$coefficients)=="Ethnictoba",1:2]
mod=glm.nb(titmc~Insecticide+human+Ecotope+mud+thatch+brick+metal+wood+Ethnic,maxit=100)
aic[186]=AIC(mod)
InsecticideYesp[186,]=coefficients(summary(mod))[names(mod$coefficients)=="InsecticideYes",1:2]
humanp[186,]=coefficients(summary(mod))[names(mod$coefficients)=="human",1:2]
EcotopeCoDp[186,]=coefficients(summary(mod))[names(mod$coefficients)=="EcotopeCoD",1:2]
mudp[186,]=coefficients(summary(mod))[names(mod$coefficients)=="mud",1:2]
thatchp[186,]=coefficients(summary(mod))[names(mod$coefficients)=="thatch",1:2]
brickp[186,]=coefficients(summary(mod))[names(mod$coefficients)=="brick",1:2]
metalp[186,]=coefficients(summary(mod))[names(mod$coefficients)=="metal",1:2]
woodp[186,]=coefficients(summary(mod))[names(mod$coefficients)=="wood",1:2]
Ethnictobap[186,]=coefficients(summary(mod))[names(mod$coefficients)=="Ethnictoba",1:2]
mod=glm.nb(titmc~ref_avail+human+Ecotope+mud+thatch+brick+metal+wood+Ethnic,maxit=100)
aic[187]=AIC(mod)
ref_availp[187,]=coefficients(summary(mod))[names(mod$coefficients)=="ref_avail",1:2]
humanp[187,]=coefficients(summary(mod))[names(mod$coefficients)=="human",1:2]
EcotopeCoDp[187,]=coefficients(summary(mod))[names(mod$coefficients)=="EcotopeCoD",1:2]
mudp[187,]=coefficients(summary(mod))[names(mod$coefficients)=="mud",1:2]
thatchp[187,]=coefficients(summary(mod))[names(mod$coefficients)=="thatch",1:2]
brickp[187,]=coefficients(summary(mod))[names(mod$coefficients)=="brick",1:2]
metalp[187,]=coefficients(summary(mod))[names(mod$coefficients)=="metal",1:2]
woodp[187,]=coefficients(summary(mod))[names(mod$coefficients)=="wood",1:2]
Ethnictobap[187,]=coefficients(summary(mod))[names(mod$coefficients)=="Ethnictoba",1:2]
mod=glm.nb(titmc~human+Ecotope+mud+thatch+brick+metal+wood+Ethnic,maxit=100)
aic[188]=AIC(mod)
humanp[188,]=coefficients(summary(mod))[names(mod$coefficients)=="human",1:2]
EcotopeCoDp[188,]=coefficients(summary(mod))[names(mod$coefficients)=="EcotopeCoD",1:2]
mudp[188,]=coefficients(summary(mod))[names(mod$coefficients)=="mud",1:2]
thatchp[188,]=coefficients(summary(mod))[names(mod$coefficients)=="thatch",1:2]
brickp[188,]=coefficients(summary(mod))[names(mod$coefficients)=="brick",1:2]
metalp[188,]=coefficients(summary(mod))[names(mod$coefficients)=="metal",1:2]
woodp[188,]=coefficients(summary(mod))[names(mod$coefficients)=="wood",1:2]
Ethnictobap[188,]=coefficients(summary(mod))[names(mod$coefficients)=="Ethnictoba",1:2]
mod=glm.nb(titmc~ref_avail+Insecticide+Ecotope+mud+thatch+brick+metal+wood+Ethnic,maxit=100)
aic[189]=AIC(mod)
ref_availp[189,]=coefficients(summary(mod))[names(mod$coefficients)=="ref_avail",1:2]
InsecticideYesp[189,]=coefficients(summary(mod))[names(mod$coefficients)=="InsecticideYes",1:2]
EcotopeCoDp[189,]=coefficients(summary(mod))[names(mod$coefficients)=="EcotopeCoD",1:2]
mudp[189,]=coefficients(summary(mod))[names(mod$coefficients)=="mud",1:2]
thatchp[189,]=coefficients(summary(mod))[names(mod$coefficients)=="thatch",1:2]
brickp[189,]=coefficients(summary(mod))[names(mod$coefficients)=="brick",1:2]
metalp[189,]=coefficients(summary(mod))[names(mod$coefficients)=="metal",1:2]
woodp[189,]=coefficients(summary(mod))[names(mod$coefficients)=="wood",1:2]
Ethnictobap[189,]=coefficients(summary(mod))[names(mod$coefficients)=="Ethnictoba",1:2]
mod=glm.nb(titmc~Insecticide+Ecotope+mud+thatch+brick+metal+wood+Ethnic,maxit=100)
aic[190]=AIC(mod)
InsecticideYesp[190,]=coefficients(summary(mod))[names(mod$coefficients)=="InsecticideYes",1:2]
EcotopeCoDp[190,]=coefficients(summary(mod))[names(mod$coefficients)=="EcotopeCoD",1:2]
mudp[190,]=coefficients(summary(mod))[names(mod$coefficients)=="mud",1:2]
thatchp[190,]=coefficients(summary(mod))[names(mod$coefficients)=="thatch",1:2]
brickp[190,]=coefficients(summary(mod))[names(mod$coefficients)=="brick",1:2]
metalp[190,]=coefficients(summary(mod))[names(mod$coefficients)=="metal",1:2]
woodp[190,]=coefficients(summary(mod))[names(mod$coefficients)=="wood",1:2]
Ethnictobap[190,]=coefficients(summary(mod))[names(mod$coefficients)=="Ethnictoba",1:2]
mod=glm.nb(titmc~ref_avail+Ecotope+mud+thatch+brick+metal+wood+Ethnic,maxit=100)
aic[191]=AIC(mod)
ref_availp[191,]=coefficients(summary(mod))[names(mod$coefficients)=="ref_avail",1:2]
EcotopeCoDp[191,]=coefficients(summary(mod))[names(mod$coefficients)=="EcotopeCoD",1:2]
mudp[191,]=coefficients(summary(mod))[names(mod$coefficients)=="mud",1:2]
thatchp[191,]=coefficients(summary(mod))[names(mod$coefficients)=="thatch",1:2]
brickp[191,]=coefficients(summary(mod))[names(mod$coefficients)=="brick",1:2]
metalp[191,]=coefficients(summary(mod))[names(mod$coefficients)=="metal",1:2]
woodp[191,]=coefficients(summary(mod))[names(mod$coefficients)=="wood",1:2]
Ethnictobap[191,]=coefficients(summary(mod))[names(mod$coefficients)=="Ethnictoba",1:2]
mod=glm.nb(titmc~Ecotope+mud+thatch+brick+metal+wood+Ethnic,maxit=100)
aic[192]=AIC(mod)
EcotopeCoDp[192,]=coefficients(summary(mod))[names(mod$coefficients)=="EcotopeCoD",1:2]
mudp[192,]=coefficients(summary(mod))[names(mod$coefficients)=="mud",1:2]
thatchp[192,]=coefficients(summary(mod))[names(mod$coefficients)=="thatch",1:2]
brickp[192,]=coefficients(summary(mod))[names(mod$coefficients)=="brick",1:2]
metalp[192,]=coefficients(summary(mod))[names(mod$coefficients)=="metal",1:2]
woodp[192,]=coefficients(summary(mod))[names(mod$coefficients)=="wood",1:2]
Ethnictobap[192,]=coefficients(summary(mod))[names(mod$coefficients)=="Ethnictoba",1:2]
mod=glm.nb(titmc~ref_avail+Insecticide+human+ad_birds+dogcat+fledg+mud+thatch+brick+metal+wood+Ethnic,maxit=100)
aic[193]=AIC(mod)
ref_availp[193,]=coefficients(summary(mod))[names(mod$coefficients)=="ref_avail",1:2]
InsecticideYesp[193,]=coefficients(summary(mod))[names(mod$coefficients)=="InsecticideYes",1:2]
humanp[193,]=coefficients(summary(mod))[names(mod$coefficients)=="human",1:2]
ad_birdsp[193,]=coefficients(summary(mod))[names(mod$coefficients)=="ad_birds",1:2]
dogcatp[193,]=coefficients(summary(mod))[names(mod$coefficients)=="dogcat",1:2]
fledgp[193,]=coefficients(summary(mod))[names(mod$coefficients)=="fledg",1:2]
mudp[193,]=coefficients(summary(mod))[names(mod$coefficients)=="mud",1:2]
thatchp[193,]=coefficients(summary(mod))[names(mod$coefficients)=="thatch",1:2]
brickp[193,]=coefficients(summary(mod))[names(mod$coefficients)=="brick",1:2]
metalp[193,]=coefficients(summary(mod))[names(mod$coefficients)=="metal",1:2]
woodp[193,]=coefficients(summary(mod))[names(mod$coefficients)=="wood",1:2]
Ethnictobap[193,]=coefficients(summary(mod))[names(mod$coefficients)=="Ethnictoba",1:2]
mod=glm.nb(titmc~Insecticide+human+ad_birds+dogcat+fledg+mud+thatch+brick+metal+wood+Ethnic,maxit=100)
aic[194]=AIC(mod)
InsecticideYesp[194,]=coefficients(summary(mod))[names(mod$coefficients)=="InsecticideYes",1:2]
humanp[194,]=coefficients(summary(mod))[names(mod$coefficients)=="human",1:2]
ad_birdsp[194,]=coefficients(summary(mod))[names(mod$coefficients)=="ad_birds",1:2]
dogcatp[194,]=coefficients(summary(mod))[names(mod$coefficients)=="dogcat",1:2]
fledgp[194,]=coefficients(summary(mod))[names(mod$coefficients)=="fledg",1:2]
mudp[194,]=coefficients(summary(mod))[names(mod$coefficients)=="mud",1:2]
thatchp[194,]=coefficients(summary(mod))[names(mod$coefficients)=="thatch",1:2]
brickp[194,]=coefficients(summary(mod))[names(mod$coefficients)=="brick",1:2]
metalp[194,]=coefficients(summary(mod))[names(mod$coefficients)=="metal",1:2]
woodp[194,]=coefficients(summary(mod))[names(mod$coefficients)=="wood",1:2]
Ethnictobap[194,]=coefficients(summary(mod))[names(mod$coefficients)=="Ethnictoba",1:2]
mod=glm.nb(titmc~ref_avail+human+ad_birds+dogcat+fledg+mud+thatch+brick+metal+wood+Ethnic,maxit=100)
aic[195]=AIC(mod)
ref_availp[195,]=coefficients(summary(mod))[names(mod$coefficients)=="ref_avail",1:2]
humanp[195,]=coefficients(summary(mod))[names(mod$coefficients)=="human",1:2]
ad_birdsp[195,]=coefficients(summary(mod))[names(mod$coefficients)=="ad_birds",1:2]
dogcatp[195,]=coefficients(summary(mod))[names(mod$coefficients)=="dogcat",1:2]
fledgp[195,]=coefficients(summary(mod))[names(mod$coefficients)=="fledg",1:2]
mudp[195,]=coefficients(summary(mod))[names(mod$coefficients)=="mud",1:2]
thatchp[195,]=coefficients(summary(mod))[names(mod$coefficients)=="thatch",1:2]
brickp[195,]=coefficients(summary(mod))[names(mod$coefficients)=="brick",1:2]
metalp[195,]=coefficients(summary(mod))[names(mod$coefficients)=="metal",1:2]
woodp[195,]=coefficients(summary(mod))[names(mod$coefficients)=="wood",1:2]
Ethnictobap[195,]=coefficients(summary(mod))[names(mod$coefficients)=="Ethnictoba",1:2]
mod=glm.nb(titmc~human+ad_birds+dogcat+fledg+mud+thatch+brick+metal+wood+Ethnic,maxit=100)
aic[196]=AIC(mod)
humanp[196,]=coefficients(summary(mod))[names(mod$coefficients)=="human",1:2]
ad_birdsp[196,]=coefficients(summary(mod))[names(mod$coefficients)=="ad_birds",1:2]
dogcatp[196,]=coefficients(summary(mod))[names(mod$coefficients)=="dogcat",1:2]
fledgp[196,]=coefficients(summary(mod))[names(mod$coefficients)=="fledg",1:2]
mudp[196,]=coefficients(summary(mod))[names(mod$coefficients)=="mud",1:2]
thatchp[196,]=coefficients(summary(mod))[names(mod$coefficients)=="thatch",1:2]
brickp[196,]=coefficients(summary(mod))[names(mod$coefficients)=="brick",1:2]
metalp[196,]=coefficients(summary(mod))[names(mod$coefficients)=="metal",1:2]
woodp[196,]=coefficients(summary(mod))[names(mod$coefficients)=="wood",1:2]
Ethnictobap[196,]=coefficients(summary(mod))[names(mod$coefficients)=="Ethnictoba",1:2]
mod=glm.nb(titmc~ref_avail+Insecticide+ad_birds+dogcat+fledg+mud+thatch+brick+metal+wood+Ethnic,maxit=100)
aic[197]=AIC(mod)
ref_availp[197,]=coefficients(summary(mod))[names(mod$coefficients)=="ref_avail",1:2]
InsecticideYesp[197,]=coefficients(summary(mod))[names(mod$coefficients)=="InsecticideYes",1:2]
ad_birdsp[197,]=coefficients(summary(mod))[names(mod$coefficients)=="ad_birds",1:2]
dogcatp[197,]=coefficients(summary(mod))[names(mod$coefficients)=="dogcat",1:2]
fledgp[197,]=coefficients(summary(mod))[names(mod$coefficients)=="fledg",1:2]
mudp[197,]=coefficients(summary(mod))[names(mod$coefficients)=="mud",1:2]
thatchp[197,]=coefficients(summary(mod))[names(mod$coefficients)=="thatch",1:2]
brickp[197,]=coefficients(summary(mod))[names(mod$coefficients)=="brick",1:2]
metalp[197,]=coefficients(summary(mod))[names(mod$coefficients)=="metal",1:2]
woodp[197,]=coefficients(summary(mod))[names(mod$coefficients)=="wood",1:2]
Ethnictobap[197,]=coefficients(summary(mod))[names(mod$coefficients)=="Ethnictoba",1:2]
mod=glm.nb(titmc~Insecticide+ad_birds+dogcat+fledg+mud+thatch+brick+metal+wood+Ethnic,maxit=100)
aic[198]=AIC(mod)
InsecticideYesp[198,]=coefficients(summary(mod))[names(mod$coefficients)=="InsecticideYes",1:2]
ad_birdsp[198,]=coefficients(summary(mod))[names(mod$coefficients)=="ad_birds",1:2]
dogcatp[198,]=coefficients(summary(mod))[names(mod$coefficients)=="dogcat",1:2]
fledgp[198,]=coefficients(summary(mod))[names(mod$coefficients)=="fledg",1:2]
mudp[198,]=coefficients(summary(mod))[names(mod$coefficients)=="mud",1:2]
thatchp[198,]=coefficients(summary(mod))[names(mod$coefficients)=="thatch",1:2]
brickp[198,]=coefficients(summary(mod))[names(mod$coefficients)=="brick",1:2]
metalp[198,]=coefficients(summary(mod))[names(mod$coefficients)=="metal",1:2]
woodp[198,]=coefficients(summary(mod))[names(mod$coefficients)=="wood",1:2]
Ethnictobap[198,]=coefficients(summary(mod))[names(mod$coefficients)=="Ethnictoba",1:2]
mod=glm.nb(titmc~ref_avail+ad_birds+dogcat+fledg+mud+thatch+brick+metal+wood+Ethnic,maxit=100)
aic[199]=AIC(mod)
ref_availp[199,]=coefficients(summary(mod))[names(mod$coefficients)=="ref_avail",1:2]
ad_birdsp[199,]=coefficients(summary(mod))[names(mod$coefficients)=="ad_birds",1:2]
dogcatp[199,]=coefficients(summary(mod))[names(mod$coefficients)=="dogcat",1:2]
fledgp[199,]=coefficients(summary(mod))[names(mod$coefficients)=="fledg",1:2]
mudp[199,]=coefficients(summary(mod))[names(mod$coefficients)=="mud",1:2]
thatchp[199,]=coefficients(summary(mod))[names(mod$coefficients)=="thatch",1:2]
brickp[199,]=coefficients(summary(mod))[names(mod$coefficients)=="brick",1:2]
metalp[199,]=coefficients(summary(mod))[names(mod$coefficients)=="metal",1:2]
woodp[199,]=coefficients(summary(mod))[names(mod$coefficients)=="wood",1:2]
Ethnictobap[199,]=coefficients(summary(mod))[names(mod$coefficients)=="Ethnictoba",1:2]
mod=glm.nb(titmc~ad_birds+dogcat+fledg+mud+thatch+brick+metal+wood+Ethnic,maxit=100)
aic[200]=AIC(mod)
ad_birdsp[200,]=coefficients(summary(mod))[names(mod$coefficients)=="ad_birds",1:2]
dogcatp[200,]=coefficients(summary(mod))[names(mod$coefficients)=="dogcat",1:2]
fledgp[200,]=coefficients(summary(mod))[names(mod$coefficients)=="fledg",1:2]
mudp[200,]=coefficients(summary(mod))[names(mod$coefficients)=="mud",1:2]
thatchp[200,]=coefficients(summary(mod))[names(mod$coefficients)=="thatch",1:2]
brickp[200,]=coefficients(summary(mod))[names(mod$coefficients)=="brick",1:2]
metalp[200,]=coefficients(summary(mod))[names(mod$coefficients)=="metal",1:2]
woodp[200,]=coefficients(summary(mod))[names(mod$coefficients)=="wood",1:2]
Ethnictobap[200,]=coefficients(summary(mod))[names(mod$coefficients)=="Ethnictoba",1:2]
mod=glm.nb(titmc~ref_avail+Insecticide+human+dogcat+fledg+mud+thatch+brick+metal+wood+Ethnic,maxit=100)
aic[201]=AIC(mod)
ref_availp[201,]=coefficients(summary(mod))[names(mod$coefficients)=="ref_avail",1:2]
InsecticideYesp[201,]=coefficients(summary(mod))[names(mod$coefficients)=="InsecticideYes",1:2]
humanp[201,]=coefficients(summary(mod))[names(mod$coefficients)=="human",1:2]
dogcatp[201,]=coefficients(summary(mod))[names(mod$coefficients)=="dogcat",1:2]
fledgp[201,]=coefficients(summary(mod))[names(mod$coefficients)=="fledg",1:2]
mudp[201,]=coefficients(summary(mod))[names(mod$coefficients)=="mud",1:2]
thatchp[201,]=coefficients(summary(mod))[names(mod$coefficients)=="thatch",1:2]
brickp[201,]=coefficients(summary(mod))[names(mod$coefficients)=="brick",1:2]
metalp[201,]=coefficients(summary(mod))[names(mod$coefficients)=="metal",1:2]
woodp[201,]=coefficients(summary(mod))[names(mod$coefficients)=="wood",1:2]
Ethnictobap[201,]=coefficients(summary(mod))[names(mod$coefficients)=="Ethnictoba",1:2]
mod=glm.nb(titmc~Insecticide+human+dogcat+fledg+mud+thatch+brick+metal+wood+Ethnic,maxit=100)
aic[202]=AIC(mod)
InsecticideYesp[202,]=coefficients(summary(mod))[names(mod$coefficients)=="InsecticideYes",1:2]
humanp[202,]=coefficients(summary(mod))[names(mod$coefficients)=="human",1:2]
dogcatp[202,]=coefficients(summary(mod))[names(mod$coefficients)=="dogcat",1:2]
fledgp[202,]=coefficients(summary(mod))[names(mod$coefficients)=="fledg",1:2]
mudp[202,]=coefficients(summary(mod))[names(mod$coefficients)=="mud",1:2]
thatchp[202,]=coefficients(summary(mod))[names(mod$coefficients)=="thatch",1:2]
brickp[202,]=coefficients(summary(mod))[names(mod$coefficients)=="brick",1:2]
metalp[202,]=coefficients(summary(mod))[names(mod$coefficients)=="metal",1:2]
woodp[202,]=coefficients(summary(mod))[names(mod$coefficients)=="wood",1:2]
Ethnictobap[202,]=coefficients(summary(mod))[names(mod$coefficients)=="Ethnictoba",1:2]
mod=glm.nb(titmc~ref_avail+human+dogcat+fledg+mud+thatch+brick+metal+wood+Ethnic,maxit=100)
aic[203]=AIC(mod)
ref_availp[203,]=coefficients(summary(mod))[names(mod$coefficients)=="ref_avail",1:2]
humanp[203,]=coefficients(summary(mod))[names(mod$coefficients)=="human",1:2]
dogcatp[203,]=coefficients(summary(mod))[names(mod$coefficients)=="dogcat",1:2]
fledgp[203,]=coefficients(summary(mod))[names(mod$coefficients)=="fledg",1:2]
mudp[203,]=coefficients(summary(mod))[names(mod$coefficients)=="mud",1:2]
thatchp[203,]=coefficients(summary(mod))[names(mod$coefficients)=="thatch",1:2]
brickp[203,]=coefficients(summary(mod))[names(mod$coefficients)=="brick",1:2]
metalp[203,]=coefficients(summary(mod))[names(mod$coefficients)=="metal",1:2]
woodp[203,]=coefficients(summary(mod))[names(mod$coefficients)=="wood",1:2]
Ethnictobap[203,]=coefficients(summary(mod))[names(mod$coefficients)=="Ethnictoba",1:2]
mod=glm.nb(titmc~human+dogcat+fledg+mud+thatch+brick+metal+wood+Ethnic,maxit=100)
aic[204]=AIC(mod)
humanp[204,]=coefficients(summary(mod))[names(mod$coefficients)=="human",1:2]
dogcatp[204,]=coefficients(summary(mod))[names(mod$coefficients)=="dogcat",1:2]
fledgp[204,]=coefficients(summary(mod))[names(mod$coefficients)=="fledg",1:2]
mudp[204,]=coefficients(summary(mod))[names(mod$coefficients)=="mud",1:2]
thatchp[204,]=coefficients(summary(mod))[names(mod$coefficients)=="thatch",1:2]
brickp[204,]=coefficients(summary(mod))[names(mod$coefficients)=="brick",1:2]
metalp[204,]=coefficients(summary(mod))[names(mod$coefficients)=="metal",1:2]
woodp[204,]=coefficients(summary(mod))[names(mod$coefficients)=="wood",1:2]
Ethnictobap[204,]=coefficients(summary(mod))[names(mod$coefficients)=="Ethnictoba",1:2]
mod=glm.nb(titmc~ref_avail+Insecticide+dogcat+fledg+mud+thatch+brick+metal+wood+Ethnic,maxit=100)
aic[205]=AIC(mod)
ref_availp[205,]=coefficients(summary(mod))[names(mod$coefficients)=="ref_avail",1:2]
InsecticideYesp[205,]=coefficients(summary(mod))[names(mod$coefficients)=="InsecticideYes",1:2]
dogcatp[205,]=coefficients(summary(mod))[names(mod$coefficients)=="dogcat",1:2]
fledgp[205,]=coefficients(summary(mod))[names(mod$coefficients)=="fledg",1:2]
mudp[205,]=coefficients(summary(mod))[names(mod$coefficients)=="mud",1:2]
thatchp[205,]=coefficients(summary(mod))[names(mod$coefficients)=="thatch",1:2]
brickp[205,]=coefficients(summary(mod))[names(mod$coefficients)=="brick",1:2]
metalp[205,]=coefficients(summary(mod))[names(mod$coefficients)=="metal",1:2]
woodp[205,]=coefficients(summary(mod))[names(mod$coefficients)=="wood",1:2]
Ethnictobap[205,]=coefficients(summary(mod))[names(mod$coefficients)=="Ethnictoba",1:2]
mod=glm.nb(titmc~Insecticide+dogcat+fledg+mud+thatch+brick+metal+wood+Ethnic,maxit=100)
aic[206]=AIC(mod)
InsecticideYesp[206,]=coefficients(summary(mod))[names(mod$coefficients)=="InsecticideYes",1:2]
dogcatp[206,]=coefficients(summary(mod))[names(mod$coefficients)=="dogcat",1:2]
fledgp[206,]=coefficients(summary(mod))[names(mod$coefficients)=="fledg",1:2]
mudp[206,]=coefficients(summary(mod))[names(mod$coefficients)=="mud",1:2]
thatchp[206,]=coefficients(summary(mod))[names(mod$coefficients)=="thatch",1:2]
brickp[206,]=coefficients(summary(mod))[names(mod$coefficients)=="brick",1:2]
metalp[206,]=coefficients(summary(mod))[names(mod$coefficients)=="metal",1:2]
woodp[206,]=coefficients(summary(mod))[names(mod$coefficients)=="wood",1:2]
Ethnictobap[206,]=coefficients(summary(mod))[names(mod$coefficients)=="Ethnictoba",1:2]
mod=glm.nb(titmc~ref_avail+dogcat+fledg+mud+thatch+brick+metal+wood+Ethnic,maxit=100)
aic[207]=AIC(mod)
ref_availp[207,]=coefficients(summary(mod))[names(mod$coefficients)=="ref_avail",1:2]
dogcatp[207,]=coefficients(summary(mod))[names(mod$coefficients)=="dogcat",1:2]
fledgp[207,]=coefficients(summary(mod))[names(mod$coefficients)=="fledg",1:2]
mudp[207,]=coefficients(summary(mod))[names(mod$coefficients)=="mud",1:2]
thatchp[207,]=coefficients(summary(mod))[names(mod$coefficients)=="thatch",1:2]
brickp[207,]=coefficients(summary(mod))[names(mod$coefficients)=="brick",1:2]
metalp[207,]=coefficients(summary(mod))[names(mod$coefficients)=="metal",1:2]
woodp[207,]=coefficients(summary(mod))[names(mod$coefficients)=="wood",1:2]
Ethnictobap[207,]=coefficients(summary(mod))[names(mod$coefficients)=="Ethnictoba",1:2]
mod=glm.nb(titmc~dogcat+fledg+mud+thatch+brick+metal+wood+Ethnic,maxit=100)
aic[208]=AIC(mod)
dogcatp[208,]=coefficients(summary(mod))[names(mod$coefficients)=="dogcat",1:2]
fledgp[208,]=coefficients(summary(mod))[names(mod$coefficients)=="fledg",1:2]
mudp[208,]=coefficients(summary(mod))[names(mod$coefficients)=="mud",1:2]
thatchp[208,]=coefficients(summary(mod))[names(mod$coefficients)=="thatch",1:2]
brickp[208,]=coefficients(summary(mod))[names(mod$coefficients)=="brick",1:2]
metalp[208,]=coefficients(summary(mod))[names(mod$coefficients)=="metal",1:2]
woodp[208,]=coefficients(summary(mod))[names(mod$coefficients)=="wood",1:2]
Ethnictobap[208,]=coefficients(summary(mod))[names(mod$coefficients)=="Ethnictoba",1:2]
mod=glm.nb(titmc~ref_avail+Insecticide+human+ad_birds+fledg+mud+thatch+brick+metal+wood+Ethnic,maxit=100)
aic[209]=AIC(mod)
ref_availp[209,]=coefficients(summary(mod))[names(mod$coefficients)=="ref_avail",1:2]
InsecticideYesp[209,]=coefficients(summary(mod))[names(mod$coefficients)=="InsecticideYes",1:2]
humanp[209,]=coefficients(summary(mod))[names(mod$coefficients)=="human",1:2]
ad_birdsp[209,]=coefficients(summary(mod))[names(mod$coefficients)=="ad_birds",1:2]
fledgp[209,]=coefficients(summary(mod))[names(mod$coefficients)=="fledg",1:2]
mudp[209,]=coefficients(summary(mod))[names(mod$coefficients)=="mud",1:2]
thatchp[209,]=coefficients(summary(mod))[names(mod$coefficients)=="thatch",1:2]
brickp[209,]=coefficients(summary(mod))[names(mod$coefficients)=="brick",1:2]
metalp[209,]=coefficients(summary(mod))[names(mod$coefficients)=="metal",1:2]
woodp[209,]=coefficients(summary(mod))[names(mod$coefficients)=="wood",1:2]
Ethnictobap[209,]=coefficients(summary(mod))[names(mod$coefficients)=="Ethnictoba",1:2]
mod=glm.nb(titmc~Insecticide+human+ad_birds+fledg+mud+thatch+brick+metal+wood+Ethnic,maxit=100)
aic[210]=AIC(mod)
InsecticideYesp[210,]=coefficients(summary(mod))[names(mod$coefficients)=="InsecticideYes",1:2]
humanp[210,]=coefficients(summary(mod))[names(mod$coefficients)=="human",1:2]
ad_birdsp[210,]=coefficients(summary(mod))[names(mod$coefficients)=="ad_birds",1:2]
fledgp[210,]=coefficients(summary(mod))[names(mod$coefficients)=="fledg",1:2]
mudp[210,]=coefficients(summary(mod))[names(mod$coefficients)=="mud",1:2]
thatchp[210,]=coefficients(summary(mod))[names(mod$coefficients)=="thatch",1:2]
brickp[210,]=coefficients(summary(mod))[names(mod$coefficients)=="brick",1:2]
metalp[210,]=coefficients(summary(mod))[names(mod$coefficients)=="metal",1:2]
woodp[210,]=coefficients(summary(mod))[names(mod$coefficients)=="wood",1:2]
Ethnictobap[210,]=coefficients(summary(mod))[names(mod$coefficients)=="Ethnictoba",1:2]
mod=glm.nb(titmc~ref_avail+human+ad_birds+fledg+mud+thatch+brick+metal+wood+Ethnic,maxit=100)
aic[211]=AIC(mod)
ref_availp[211,]=coefficients(summary(mod))[names(mod$coefficients)=="ref_avail",1:2]
humanp[211,]=coefficients(summary(mod))[names(mod$coefficients)=="human",1:2]
ad_birdsp[211,]=coefficients(summary(mod))[names(mod$coefficients)=="ad_birds",1:2]
fledgp[211,]=coefficients(summary(mod))[names(mod$coefficients)=="fledg",1:2]
mudp[211,]=coefficients(summary(mod))[names(mod$coefficients)=="mud",1:2]
thatchp[211,]=coefficients(summary(mod))[names(mod$coefficients)=="thatch",1:2]
brickp[211,]=coefficients(summary(mod))[names(mod$coefficients)=="brick",1:2]
metalp[211,]=coefficients(summary(mod))[names(mod$coefficients)=="metal",1:2]
woodp[211,]=coefficients(summary(mod))[names(mod$coefficients)=="wood",1:2]
Ethnictobap[211,]=coefficients(summary(mod))[names(mod$coefficients)=="Ethnictoba",1:2]
mod=glm.nb(titmc~human+ad_birds+fledg+mud+thatch+brick+metal+wood+Ethnic,maxit=100)
aic[212]=AIC(mod)
humanp[212,]=coefficients(summary(mod))[names(mod$coefficients)=="human",1:2]
ad_birdsp[212,]=coefficients(summary(mod))[names(mod$coefficients)=="ad_birds",1:2]
fledgp[212,]=coefficients(summary(mod))[names(mod$coefficients)=="fledg",1:2]
mudp[212,]=coefficients(summary(mod))[names(mod$coefficients)=="mud",1:2]
thatchp[212,]=coefficients(summary(mod))[names(mod$coefficients)=="thatch",1:2]
brickp[212,]=coefficients(summary(mod))[names(mod$coefficients)=="brick",1:2]
metalp[212,]=coefficients(summary(mod))[names(mod$coefficients)=="metal",1:2]
woodp[212,]=coefficients(summary(mod))[names(mod$coefficients)=="wood",1:2]
Ethnictobap[212,]=coefficients(summary(mod))[names(mod$coefficients)=="Ethnictoba",1:2]
mod=glm.nb(titmc~ref_avail+Insecticide+ad_birds+fledg+mud+thatch+brick+metal+wood+Ethnic,maxit=100)
aic[213]=AIC(mod)
ref_availp[213,]=coefficients(summary(mod))[names(mod$coefficients)=="ref_avail",1:2]
InsecticideYesp[213,]=coefficients(summary(mod))[names(mod$coefficients)=="InsecticideYes",1:2]
ad_birdsp[213,]=coefficients(summary(mod))[names(mod$coefficients)=="ad_birds",1:2]
fledgp[213,]=coefficients(summary(mod))[names(mod$coefficients)=="fledg",1:2]
mudp[213,]=coefficients(summary(mod))[names(mod$coefficients)=="mud",1:2]
thatchp[213,]=coefficients(summary(mod))[names(mod$coefficients)=="thatch",1:2]
brickp[213,]=coefficients(summary(mod))[names(mod$coefficients)=="brick",1:2]
metalp[213,]=coefficients(summary(mod))[names(mod$coefficients)=="metal",1:2]
woodp[213,]=coefficients(summary(mod))[names(mod$coefficients)=="wood",1:2]
Ethnictobap[213,]=coefficients(summary(mod))[names(mod$coefficients)=="Ethnictoba",1:2]
mod=glm.nb(titmc~Insecticide+ad_birds+fledg+mud+thatch+brick+metal+wood+Ethnic,maxit=100)
aic[214]=AIC(mod)
InsecticideYesp[214,]=coefficients(summary(mod))[names(mod$coefficients)=="InsecticideYes",1:2]
ad_birdsp[214,]=coefficients(summary(mod))[names(mod$coefficients)=="ad_birds",1:2]
fledgp[214,]=coefficients(summary(mod))[names(mod$coefficients)=="fledg",1:2]
mudp[214,]=coefficients(summary(mod))[names(mod$coefficients)=="mud",1:2]
thatchp[214,]=coefficients(summary(mod))[names(mod$coefficients)=="thatch",1:2]
brickp[214,]=coefficients(summary(mod))[names(mod$coefficients)=="brick",1:2]
metalp[214,]=coefficients(summary(mod))[names(mod$coefficients)=="metal",1:2]
woodp[214,]=coefficients(summary(mod))[names(mod$coefficients)=="wood",1:2]
Ethnictobap[214,]=coefficients(summary(mod))[names(mod$coefficients)=="Ethnictoba",1:2]
mod=glm.nb(titmc~ref_avail+ad_birds+fledg+mud+thatch+brick+metal+wood+Ethnic,maxit=100)
aic[215]=AIC(mod)
ref_availp[215,]=coefficients(summary(mod))[names(mod$coefficients)=="ref_avail",1:2]
ad_birdsp[215,]=coefficients(summary(mod))[names(mod$coefficients)=="ad_birds",1:2]
fledgp[215,]=coefficients(summary(mod))[names(mod$coefficients)=="fledg",1:2]
mudp[215,]=coefficients(summary(mod))[names(mod$coefficients)=="mud",1:2]
thatchp[215,]=coefficients(summary(mod))[names(mod$coefficients)=="thatch",1:2]
brickp[215,]=coefficients(summary(mod))[names(mod$coefficients)=="brick",1:2]
metalp[215,]=coefficients(summary(mod))[names(mod$coefficients)=="metal",1:2]
woodp[215,]=coefficients(summary(mod))[names(mod$coefficients)=="wood",1:2]
Ethnictobap[215,]=coefficients(summary(mod))[names(mod$coefficients)=="Ethnictoba",1:2]
mod=glm.nb(titmc~ad_birds+fledg+mud+thatch+brick+metal+wood+Ethnic,maxit=100)
aic[216]=AIC(mod)
ad_birdsp[216,]=coefficients(summary(mod))[names(mod$coefficients)=="ad_birds",1:2]
fledgp[216,]=coefficients(summary(mod))[names(mod$coefficients)=="fledg",1:2]
mudp[216,]=coefficients(summary(mod))[names(mod$coefficients)=="mud",1:2]
thatchp[216,]=coefficients(summary(mod))[names(mod$coefficients)=="thatch",1:2]
brickp[216,]=coefficients(summary(mod))[names(mod$coefficients)=="brick",1:2]
metalp[216,]=coefficients(summary(mod))[names(mod$coefficients)=="metal",1:2]
woodp[216,]=coefficients(summary(mod))[names(mod$coefficients)=="wood",1:2]
Ethnictobap[216,]=coefficients(summary(mod))[names(mod$coefficients)=="Ethnictoba",1:2]
mod=glm.nb(titmc~ref_avail+Insecticide+human+fledg+mud+thatch+brick+metal+wood+Ethnic,maxit=100)
aic[217]=AIC(mod)
ref_availp[217,]=coefficients(summary(mod))[names(mod$coefficients)=="ref_avail",1:2]
InsecticideYesp[217,]=coefficients(summary(mod))[names(mod$coefficients)=="InsecticideYes",1:2]
humanp[217,]=coefficients(summary(mod))[names(mod$coefficients)=="human",1:2]
fledgp[217,]=coefficients(summary(mod))[names(mod$coefficients)=="fledg",1:2]
mudp[217,]=coefficients(summary(mod))[names(mod$coefficients)=="mud",1:2]
thatchp[217,]=coefficients(summary(mod))[names(mod$coefficients)=="thatch",1:2]
brickp[217,]=coefficients(summary(mod))[names(mod$coefficients)=="brick",1:2]
metalp[217,]=coefficients(summary(mod))[names(mod$coefficients)=="metal",1:2]
woodp[217,]=coefficients(summary(mod))[names(mod$coefficients)=="wood",1:2]
Ethnictobap[217,]=coefficients(summary(mod))[names(mod$coefficients)=="Ethnictoba",1:2]
mod=glm.nb(titmc~Insecticide+human+fledg+mud+thatch+brick+metal+wood+Ethnic,maxit=100)
aic[218]=AIC(mod)
InsecticideYesp[218,]=coefficients(summary(mod))[names(mod$coefficients)=="InsecticideYes",1:2]
humanp[218,]=coefficients(summary(mod))[names(mod$coefficients)=="human",1:2]
fledgp[218,]=coefficients(summary(mod))[names(mod$coefficients)=="fledg",1:2]
mudp[218,]=coefficients(summary(mod))[names(mod$coefficients)=="mud",1:2]
thatchp[218,]=coefficients(summary(mod))[names(mod$coefficients)=="thatch",1:2]
brickp[218,]=coefficients(summary(mod))[names(mod$coefficients)=="brick",1:2]
metalp[218,]=coefficients(summary(mod))[names(mod$coefficients)=="metal",1:2]
woodp[218,]=coefficients(summary(mod))[names(mod$coefficients)=="wood",1:2]
Ethnictobap[218,]=coefficients(summary(mod))[names(mod$coefficients)=="Ethnictoba",1:2]
mod=glm.nb(titmc~ref_avail+human+fledg+mud+thatch+brick+metal+wood+Ethnic,maxit=100)
aic[219]=AIC(mod)
ref_availp[219,]=coefficients(summary(mod))[names(mod$coefficients)=="ref_avail",1:2]
humanp[219,]=coefficients(summary(mod))[names(mod$coefficients)=="human",1:2]
fledgp[219,]=coefficients(summary(mod))[names(mod$coefficients)=="fledg",1:2]
mudp[219,]=coefficients(summary(mod))[names(mod$coefficients)=="mud",1:2]
thatchp[219,]=coefficients(summary(mod))[names(mod$coefficients)=="thatch",1:2]
brickp[219,]=coefficients(summary(mod))[names(mod$coefficients)=="brick",1:2]
metalp[219,]=coefficients(summary(mod))[names(mod$coefficients)=="metal",1:2]
woodp[219,]=coefficients(summary(mod))[names(mod$coefficients)=="wood",1:2]
Ethnictobap[219,]=coefficients(summary(mod))[names(mod$coefficients)=="Ethnictoba",1:2]
mod=glm.nb(titmc~human+fledg+mud+thatch+brick+metal+wood+Ethnic,maxit=100)
aic[220]=AIC(mod)
humanp[220,]=coefficients(summary(mod))[names(mod$coefficients)=="human",1:2]
fledgp[220,]=coefficients(summary(mod))[names(mod$coefficients)=="fledg",1:2]
mudp[220,]=coefficients(summary(mod))[names(mod$coefficients)=="mud",1:2]
thatchp[220,]=coefficients(summary(mod))[names(mod$coefficients)=="thatch",1:2]
brickp[220,]=coefficients(summary(mod))[names(mod$coefficients)=="brick",1:2]
metalp[220,]=coefficients(summary(mod))[names(mod$coefficients)=="metal",1:2]
woodp[220,]=coefficients(summary(mod))[names(mod$coefficients)=="wood",1:2]
Ethnictobap[220,]=coefficients(summary(mod))[names(mod$coefficients)=="Ethnictoba",1:2]
mod=glm.nb(titmc~ref_avail+Insecticide+fledg+mud+thatch+brick+metal+wood+Ethnic,maxit=100)
aic[221]=AIC(mod)
ref_availp[221,]=coefficients(summary(mod))[names(mod$coefficients)=="ref_avail",1:2]
InsecticideYesp[221,]=coefficients(summary(mod))[names(mod$coefficients)=="InsecticideYes",1:2]
fledgp[221,]=coefficients(summary(mod))[names(mod$coefficients)=="fledg",1:2]
mudp[221,]=coefficients(summary(mod))[names(mod$coefficients)=="mud",1:2]
thatchp[221,]=coefficients(summary(mod))[names(mod$coefficients)=="thatch",1:2]
brickp[221,]=coefficients(summary(mod))[names(mod$coefficients)=="brick",1:2]
metalp[221,]=coefficients(summary(mod))[names(mod$coefficients)=="metal",1:2]
woodp[221,]=coefficients(summary(mod))[names(mod$coefficients)=="wood",1:2]
Ethnictobap[221,]=coefficients(summary(mod))[names(mod$coefficients)=="Ethnictoba",1:2]
mod=glm.nb(titmc~Insecticide+fledg+mud+thatch+brick+metal+wood+Ethnic,maxit=100)
aic[222]=AIC(mod)
InsecticideYesp[222,]=coefficients(summary(mod))[names(mod$coefficients)=="InsecticideYes",1:2]
fledgp[222,]=coefficients(summary(mod))[names(mod$coefficients)=="fledg",1:2]
mudp[222,]=coefficients(summary(mod))[names(mod$coefficients)=="mud",1:2]
thatchp[222,]=coefficients(summary(mod))[names(mod$coefficients)=="thatch",1:2]
brickp[222,]=coefficients(summary(mod))[names(mod$coefficients)=="brick",1:2]
metalp[222,]=coefficients(summary(mod))[names(mod$coefficients)=="metal",1:2]
woodp[222,]=coefficients(summary(mod))[names(mod$coefficients)=="wood",1:2]
Ethnictobap[222,]=coefficients(summary(mod))[names(mod$coefficients)=="Ethnictoba",1:2]
mod=glm.nb(titmc~ref_avail+fledg+mud+thatch+brick+metal+wood+Ethnic,maxit=100)
aic[223]=AIC(mod)
ref_availp[223,]=coefficients(summary(mod))[names(mod$coefficients)=="ref_avail",1:2]
fledgp[223,]=coefficients(summary(mod))[names(mod$coefficients)=="fledg",1:2]
mudp[223,]=coefficients(summary(mod))[names(mod$coefficients)=="mud",1:2]
thatchp[223,]=coefficients(summary(mod))[names(mod$coefficients)=="thatch",1:2]
brickp[223,]=coefficients(summary(mod))[names(mod$coefficients)=="brick",1:2]
metalp[223,]=coefficients(summary(mod))[names(mod$coefficients)=="metal",1:2]
woodp[223,]=coefficients(summary(mod))[names(mod$coefficients)=="wood",1:2]
Ethnictobap[223,]=coefficients(summary(mod))[names(mod$coefficients)=="Ethnictoba",1:2]
mod=glm.nb(titmc~fledg+mud+thatch+brick+metal+wood+Ethnic,maxit=100)
aic[224]=AIC(mod)
fledgp[224,]=coefficients(summary(mod))[names(mod$coefficients)=="fledg",1:2]
mudp[224,]=coefficients(summary(mod))[names(mod$coefficients)=="mud",1:2]
thatchp[224,]=coefficients(summary(mod))[names(mod$coefficients)=="thatch",1:2]
brickp[224,]=coefficients(summary(mod))[names(mod$coefficients)=="brick",1:2]
metalp[224,]=coefficients(summary(mod))[names(mod$coefficients)=="metal",1:2]
woodp[224,]=coefficients(summary(mod))[names(mod$coefficients)=="wood",1:2]
Ethnictobap[224,]=coefficients(summary(mod))[names(mod$coefficients)=="Ethnictoba",1:2]
mod=glm.nb(titmc~ref_avail+Insecticide+human+ad_birds+dogcat+mud+thatch+brick+metal+wood+Ethnic,maxit=100)
aic[225]=AIC(mod)
ref_availp[225,]=coefficients(summary(mod))[names(mod$coefficients)=="ref_avail",1:2]
InsecticideYesp[225,]=coefficients(summary(mod))[names(mod$coefficients)=="InsecticideYes",1:2]
humanp[225,]=coefficients(summary(mod))[names(mod$coefficients)=="human",1:2]
ad_birdsp[225,]=coefficients(summary(mod))[names(mod$coefficients)=="ad_birds",1:2]
dogcatp[225,]=coefficients(summary(mod))[names(mod$coefficients)=="dogcat",1:2]
mudp[225,]=coefficients(summary(mod))[names(mod$coefficients)=="mud",1:2]
thatchp[225,]=coefficients(summary(mod))[names(mod$coefficients)=="thatch",1:2]
brickp[225,]=coefficients(summary(mod))[names(mod$coefficients)=="brick",1:2]
metalp[225,]=coefficients(summary(mod))[names(mod$coefficients)=="metal",1:2]
woodp[225,]=coefficients(summary(mod))[names(mod$coefficients)=="wood",1:2]
Ethnictobap[225,]=coefficients(summary(mod))[names(mod$coefficients)=="Ethnictoba",1:2]
mod=glm.nb(titmc~Insecticide+human+ad_birds+dogcat+mud+thatch+brick+metal+wood+Ethnic,maxit=100)
aic[226]=AIC(mod)
InsecticideYesp[226,]=coefficients(summary(mod))[names(mod$coefficients)=="InsecticideYes",1:2]
humanp[226,]=coefficients(summary(mod))[names(mod$coefficients)=="human",1:2]
ad_birdsp[226,]=coefficients(summary(mod))[names(mod$coefficients)=="ad_birds",1:2]
dogcatp[226,]=coefficients(summary(mod))[names(mod$coefficients)=="dogcat",1:2]
mudp[226,]=coefficients(summary(mod))[names(mod$coefficients)=="mud",1:2]
thatchp[226,]=coefficients(summary(mod))[names(mod$coefficients)=="thatch",1:2]
brickp[226,]=coefficients(summary(mod))[names(mod$coefficients)=="brick",1:2]
metalp[226,]=coefficients(summary(mod))[names(mod$coefficients)=="metal",1:2]
woodp[226,]=coefficients(summary(mod))[names(mod$coefficients)=="wood",1:2]
Ethnictobap[226,]=coefficients(summary(mod))[names(mod$coefficients)=="Ethnictoba",1:2]
mod=glm.nb(titmc~ref_avail+human+ad_birds+dogcat+mud+thatch+brick+metal+wood+Ethnic,maxit=100)
aic[227]=AIC(mod)
ref_availp[227,]=coefficients(summary(mod))[names(mod$coefficients)=="ref_avail",1:2]
humanp[227,]=coefficients(summary(mod))[names(mod$coefficients)=="human",1:2]
ad_birdsp[227,]=coefficients(summary(mod))[names(mod$coefficients)=="ad_birds",1:2]
dogcatp[227,]=coefficients(summary(mod))[names(mod$coefficients)=="dogcat",1:2]
mudp[227,]=coefficients(summary(mod))[names(mod$coefficients)=="mud",1:2]
thatchp[227,]=coefficients(summary(mod))[names(mod$coefficients)=="thatch",1:2]
brickp[227,]=coefficients(summary(mod))[names(mod$coefficients)=="brick",1:2]
metalp[227,]=coefficients(summary(mod))[names(mod$coefficients)=="metal",1:2]
woodp[227,]=coefficients(summary(mod))[names(mod$coefficients)=="wood",1:2]
Ethnictobap[227,]=coefficients(summary(mod))[names(mod$coefficients)=="Ethnictoba",1:2]
mod=glm.nb(titmc~human+ad_birds+dogcat+mud+thatch+brick+metal+wood+Ethnic,maxit=100)
aic[228]=AIC(mod)
humanp[228,]=coefficients(summary(mod))[names(mod$coefficients)=="human",1:2]
ad_birdsp[228,]=coefficients(summary(mod))[names(mod$coefficients)=="ad_birds",1:2]
dogcatp[228,]=coefficients(summary(mod))[names(mod$coefficients)=="dogcat",1:2]
mudp[228,]=coefficients(summary(mod))[names(mod$coefficients)=="mud",1:2]
thatchp[228,]=coefficients(summary(mod))[names(mod$coefficients)=="thatch",1:2]
brickp[228,]=coefficients(summary(mod))[names(mod$coefficients)=="brick",1:2]
metalp[228,]=coefficients(summary(mod))[names(mod$coefficients)=="metal",1:2]
woodp[228,]=coefficients(summary(mod))[names(mod$coefficients)=="wood",1:2]
Ethnictobap[228,]=coefficients(summary(mod))[names(mod$coefficients)=="Ethnictoba",1:2]
mod=glm.nb(titmc~ref_avail+Insecticide+ad_birds+dogcat+mud+thatch+brick+metal+wood+Ethnic,maxit=100)
aic[229]=AIC(mod)
ref_availp[229,]=coefficients(summary(mod))[names(mod$coefficients)=="ref_avail",1:2]
InsecticideYesp[229,]=coefficients(summary(mod))[names(mod$coefficients)=="InsecticideYes",1:2]
ad_birdsp[229,]=coefficients(summary(mod))[names(mod$coefficients)=="ad_birds",1:2]
dogcatp[229,]=coefficients(summary(mod))[names(mod$coefficients)=="dogcat",1:2]
mudp[229,]=coefficients(summary(mod))[names(mod$coefficients)=="mud",1:2]
thatchp[229,]=coefficients(summary(mod))[names(mod$coefficients)=="thatch",1:2]
brickp[229,]=coefficients(summary(mod))[names(mod$coefficients)=="brick",1:2]
metalp[229,]=coefficients(summary(mod))[names(mod$coefficients)=="metal",1:2]
woodp[229,]=coefficients(summary(mod))[names(mod$coefficients)=="wood",1:2]
Ethnictobap[229,]=coefficients(summary(mod))[names(mod$coefficients)=="Ethnictoba",1:2]
mod=glm.nb(titmc~Insecticide+ad_birds+dogcat+mud+thatch+brick+metal+wood+Ethnic,maxit=100)
aic[230]=AIC(mod)
InsecticideYesp[230,]=coefficients(summary(mod))[names(mod$coefficients)=="InsecticideYes",1:2]
ad_birdsp[230,]=coefficients(summary(mod))[names(mod$coefficients)=="ad_birds",1:2]
dogcatp[230,]=coefficients(summary(mod))[names(mod$coefficients)=="dogcat",1:2]
mudp[230,]=coefficients(summary(mod))[names(mod$coefficients)=="mud",1:2]
thatchp[230,]=coefficients(summary(mod))[names(mod$coefficients)=="thatch",1:2]
brickp[230,]=coefficients(summary(mod))[names(mod$coefficients)=="brick",1:2]
metalp[230,]=coefficients(summary(mod))[names(mod$coefficients)=="metal",1:2]
woodp[230,]=coefficients(summary(mod))[names(mod$coefficients)=="wood",1:2]
Ethnictobap[230,]=coefficients(summary(mod))[names(mod$coefficients)=="Ethnictoba",1:2]
mod=glm.nb(titmc~ref_avail+ad_birds+dogcat+mud+thatch+brick+metal+wood+Ethnic,maxit=100)
aic[231]=AIC(mod)
ref_availp[231,]=coefficients(summary(mod))[names(mod$coefficients)=="ref_avail",1:2]
ad_birdsp[231,]=coefficients(summary(mod))[names(mod$coefficients)=="ad_birds",1:2]
dogcatp[231,]=coefficients(summary(mod))[names(mod$coefficients)=="dogcat",1:2]
mudp[231,]=coefficients(summary(mod))[names(mod$coefficients)=="mud",1:2]
thatchp[231,]=coefficients(summary(mod))[names(mod$coefficients)=="thatch",1:2]
brickp[231,]=coefficients(summary(mod))[names(mod$coefficients)=="brick",1:2]
metalp[231,]=coefficients(summary(mod))[names(mod$coefficients)=="metal",1:2]
woodp[231,]=coefficients(summary(mod))[names(mod$coefficients)=="wood",1:2]
Ethnictobap[231,]=coefficients(summary(mod))[names(mod$coefficients)=="Ethnictoba",1:2]
mod=glm.nb(titmc~ad_birds+dogcat+mud+thatch+brick+metal+wood+Ethnic,maxit=100)
aic[232]=AIC(mod)
ad_birdsp[232,]=coefficients(summary(mod))[names(mod$coefficients)=="ad_birds",1:2]
dogcatp[232,]=coefficients(summary(mod))[names(mod$coefficients)=="dogcat",1:2]
mudp[232,]=coefficients(summary(mod))[names(mod$coefficients)=="mud",1:2]
thatchp[232,]=coefficients(summary(mod))[names(mod$coefficients)=="thatch",1:2]
brickp[232,]=coefficients(summary(mod))[names(mod$coefficients)=="brick",1:2]
metalp[232,]=coefficients(summary(mod))[names(mod$coefficients)=="metal",1:2]
woodp[232,]=coefficients(summary(mod))[names(mod$coefficients)=="wood",1:2]
Ethnictobap[232,]=coefficients(summary(mod))[names(mod$coefficients)=="Ethnictoba",1:2]
mod=glm.nb(titmc~ref_avail+Insecticide+human+dogcat+mud+thatch+brick+metal+wood+Ethnic,maxit=100)
aic[233]=AIC(mod)
ref_availp[233,]=coefficients(summary(mod))[names(mod$coefficients)=="ref_avail",1:2]
InsecticideYesp[233,]=coefficients(summary(mod))[names(mod$coefficients)=="InsecticideYes",1:2]
humanp[233,]=coefficients(summary(mod))[names(mod$coefficients)=="human",1:2]
dogcatp[233,]=coefficients(summary(mod))[names(mod$coefficients)=="dogcat",1:2]
mudp[233,]=coefficients(summary(mod))[names(mod$coefficients)=="mud",1:2]
thatchp[233,]=coefficients(summary(mod))[names(mod$coefficients)=="thatch",1:2]
brickp[233,]=coefficients(summary(mod))[names(mod$coefficients)=="brick",1:2]
metalp[233,]=coefficients(summary(mod))[names(mod$coefficients)=="metal",1:2]
woodp[233,]=coefficients(summary(mod))[names(mod$coefficients)=="wood",1:2]
Ethnictobap[233,]=coefficients(summary(mod))[names(mod$coefficients)=="Ethnictoba",1:2]
mod=glm.nb(titmc~Insecticide+human+dogcat+mud+thatch+brick+metal+wood+Ethnic,maxit=100)
aic[234]=AIC(mod)
InsecticideYesp[234,]=coefficients(summary(mod))[names(mod$coefficients)=="InsecticideYes",1:2]
humanp[234,]=coefficients(summary(mod))[names(mod$coefficients)=="human",1:2]
dogcatp[234,]=coefficients(summary(mod))[names(mod$coefficients)=="dogcat",1:2]
mudp[234,]=coefficients(summary(mod))[names(mod$coefficients)=="mud",1:2]
thatchp[234,]=coefficients(summary(mod))[names(mod$coefficients)=="thatch",1:2]
brickp[234,]=coefficients(summary(mod))[names(mod$coefficients)=="brick",1:2]
metalp[234,]=coefficients(summary(mod))[names(mod$coefficients)=="metal",1:2]
woodp[234,]=coefficients(summary(mod))[names(mod$coefficients)=="wood",1:2]
Ethnictobap[234,]=coefficients(summary(mod))[names(mod$coefficients)=="Ethnictoba",1:2]
mod=glm.nb(titmc~ref_avail+human+dogcat+mud+thatch+brick+metal+wood+Ethnic,maxit=100)
aic[235]=AIC(mod)
ref_availp[235,]=coefficients(summary(mod))[names(mod$coefficients)=="ref_avail",1:2]
humanp[235,]=coefficients(summary(mod))[names(mod$coefficients)=="human",1:2]
dogcatp[235,]=coefficients(summary(mod))[names(mod$coefficients)=="dogcat",1:2]
mudp[235,]=coefficients(summary(mod))[names(mod$coefficients)=="mud",1:2]
thatchp[235,]=coefficients(summary(mod))[names(mod$coefficients)=="thatch",1:2]
brickp[235,]=coefficients(summary(mod))[names(mod$coefficients)=="brick",1:2]
metalp[235,]=coefficients(summary(mod))[names(mod$coefficients)=="metal",1:2]
woodp[235,]=coefficients(summary(mod))[names(mod$coefficients)=="wood",1:2]
Ethnictobap[235,]=coefficients(summary(mod))[names(mod$coefficients)=="Ethnictoba",1:2]
mod=glm.nb(titmc~human+dogcat+mud+thatch+brick+metal+wood+Ethnic,maxit=100)
aic[236]=AIC(mod)
humanp[236,]=coefficients(summary(mod))[names(mod$coefficients)=="human",1:2]
dogcatp[236,]=coefficients(summary(mod))[names(mod$coefficients)=="dogcat",1:2]
mudp[236,]=coefficients(summary(mod))[names(mod$coefficients)=="mud",1:2]
thatchp[236,]=coefficients(summary(mod))[names(mod$coefficients)=="thatch",1:2]
brickp[236,]=coefficients(summary(mod))[names(mod$coefficients)=="brick",1:2]
metalp[236,]=coefficients(summary(mod))[names(mod$coefficients)=="metal",1:2]
woodp[236,]=coefficients(summary(mod))[names(mod$coefficients)=="wood",1:2]
Ethnictobap[236,]=coefficients(summary(mod))[names(mod$coefficients)=="Ethnictoba",1:2]
mod=glm.nb(titmc~ref_avail+Insecticide+dogcat+mud+thatch+brick+metal+wood+Ethnic,maxit=100)
aic[237]=AIC(mod)
ref_availp[237,]=coefficients(summary(mod))[names(mod$coefficients)=="ref_avail",1:2]
InsecticideYesp[237,]=coefficients(summary(mod))[names(mod$coefficients)=="InsecticideYes",1:2]
dogcatp[237,]=coefficients(summary(mod))[names(mod$coefficients)=="dogcat",1:2]
mudp[237,]=coefficients(summary(mod))[names(mod$coefficients)=="mud",1:2]
thatchp[237,]=coefficients(summary(mod))[names(mod$coefficients)=="thatch",1:2]
brickp[237,]=coefficients(summary(mod))[names(mod$coefficients)=="brick",1:2]
metalp[237,]=coefficients(summary(mod))[names(mod$coefficients)=="metal",1:2]
woodp[237,]=coefficients(summary(mod))[names(mod$coefficients)=="wood",1:2]
Ethnictobap[237,]=coefficients(summary(mod))[names(mod$coefficients)=="Ethnictoba",1:2]
mod=glm.nb(titmc~Insecticide+dogcat+mud+thatch+brick+metal+wood+Ethnic,maxit=100)
aic[238]=AIC(mod)
InsecticideYesp[238,]=coefficients(summary(mod))[names(mod$coefficients)=="InsecticideYes",1:2]
dogcatp[238,]=coefficients(summary(mod))[names(mod$coefficients)=="dogcat",1:2]
mudp[238,]=coefficients(summary(mod))[names(mod$coefficients)=="mud",1:2]
thatchp[238,]=coefficients(summary(mod))[names(mod$coefficients)=="thatch",1:2]
brickp[238,]=coefficients(summary(mod))[names(mod$coefficients)=="brick",1:2]
metalp[238,]=coefficients(summary(mod))[names(mod$coefficients)=="metal",1:2]
woodp[238,]=coefficients(summary(mod))[names(mod$coefficients)=="wood",1:2]
Ethnictobap[238,]=coefficients(summary(mod))[names(mod$coefficients)=="Ethnictoba",1:2]
mod=glm.nb(titmc~ref_avail+dogcat+mud+thatch+brick+metal+wood+Ethnic,maxit=100)
aic[239]=AIC(mod)
ref_availp[239,]=coefficients(summary(mod))[names(mod$coefficients)=="ref_avail",1:2]
dogcatp[239,]=coefficients(summary(mod))[names(mod$coefficients)=="dogcat",1:2]
mudp[239,]=coefficients(summary(mod))[names(mod$coefficients)=="mud",1:2]
thatchp[239,]=coefficients(summary(mod))[names(mod$coefficients)=="thatch",1:2]
brickp[239,]=coefficients(summary(mod))[names(mod$coefficients)=="brick",1:2]
metalp[239,]=coefficients(summary(mod))[names(mod$coefficients)=="metal",1:2]
woodp[239,]=coefficients(summary(mod))[names(mod$coefficients)=="wood",1:2]
Ethnictobap[239,]=coefficients(summary(mod))[names(mod$coefficients)=="Ethnictoba",1:2]
mod=glm.nb(titmc~dogcat+mud+thatch+brick+metal+wood+Ethnic,maxit=100)
aic[240]=AIC(mod)
dogcatp[240,]=coefficients(summary(mod))[names(mod$coefficients)=="dogcat",1:2]
mudp[240,]=coefficients(summary(mod))[names(mod$coefficients)=="mud",1:2]
thatchp[240,]=coefficients(summary(mod))[names(mod$coefficients)=="thatch",1:2]
brickp[240,]=coefficients(summary(mod))[names(mod$coefficients)=="brick",1:2]
metalp[240,]=coefficients(summary(mod))[names(mod$coefficients)=="metal",1:2]
woodp[240,]=coefficients(summary(mod))[names(mod$coefficients)=="wood",1:2]
Ethnictobap[240,]=coefficients(summary(mod))[names(mod$coefficients)=="Ethnictoba",1:2]
mod=glm.nb(titmc~ref_avail+Insecticide+human+ad_birds+mud+thatch+brick+metal+wood+Ethnic,maxit=100)
aic[241]=AIC(mod)
ref_availp[241,]=coefficients(summary(mod))[names(mod$coefficients)=="ref_avail",1:2]
InsecticideYesp[241,]=coefficients(summary(mod))[names(mod$coefficients)=="InsecticideYes",1:2]
humanp[241,]=coefficients(summary(mod))[names(mod$coefficients)=="human",1:2]
ad_birdsp[241,]=coefficients(summary(mod))[names(mod$coefficients)=="ad_birds",1:2]
mudp[241,]=coefficients(summary(mod))[names(mod$coefficients)=="mud",1:2]
thatchp[241,]=coefficients(summary(mod))[names(mod$coefficients)=="thatch",1:2]
brickp[241,]=coefficients(summary(mod))[names(mod$coefficients)=="brick",1:2]
metalp[241,]=coefficients(summary(mod))[names(mod$coefficients)=="metal",1:2]
woodp[241,]=coefficients(summary(mod))[names(mod$coefficients)=="wood",1:2]
Ethnictobap[241,]=coefficients(summary(mod))[names(mod$coefficients)=="Ethnictoba",1:2]
mod=glm.nb(titmc~Insecticide+human+ad_birds+mud+thatch+brick+metal+wood+Ethnic,maxit=100)
aic[242]=AIC(mod)
InsecticideYesp[242,]=coefficients(summary(mod))[names(mod$coefficients)=="InsecticideYes",1:2]
humanp[242,]=coefficients(summary(mod))[names(mod$coefficients)=="human",1:2]
ad_birdsp[242,]=coefficients(summary(mod))[names(mod$coefficients)=="ad_birds",1:2]
mudp[242,]=coefficients(summary(mod))[names(mod$coefficients)=="mud",1:2]
thatchp[242,]=coefficients(summary(mod))[names(mod$coefficients)=="thatch",1:2]
brickp[242,]=coefficients(summary(mod))[names(mod$coefficients)=="brick",1:2]
metalp[242,]=coefficients(summary(mod))[names(mod$coefficients)=="metal",1:2]
woodp[242,]=coefficients(summary(mod))[names(mod$coefficients)=="wood",1:2]
Ethnictobap[242,]=coefficients(summary(mod))[names(mod$coefficients)=="Ethnictoba",1:2]
mod=glm.nb(titmc~ref_avail+human+ad_birds+mud+thatch+brick+metal+wood+Ethnic,maxit=100)
aic[243]=AIC(mod)
ref_availp[243,]=coefficients(summary(mod))[names(mod$coefficients)=="ref_avail",1:2]
humanp[243,]=coefficients(summary(mod))[names(mod$coefficients)=="human",1:2]
ad_birdsp[243,]=coefficients(summary(mod))[names(mod$coefficients)=="ad_birds",1:2]
mudp[243,]=coefficients(summary(mod))[names(mod$coefficients)=="mud",1:2]
thatchp[243,]=coefficients(summary(mod))[names(mod$coefficients)=="thatch",1:2]
brickp[243,]=coefficients(summary(mod))[names(mod$coefficients)=="brick",1:2]
metalp[243,]=coefficients(summary(mod))[names(mod$coefficients)=="metal",1:2]
woodp[243,]=coefficients(summary(mod))[names(mod$coefficients)=="wood",1:2]
Ethnictobap[243,]=coefficients(summary(mod))[names(mod$coefficients)=="Ethnictoba",1:2]
mod=glm.nb(titmc~human+ad_birds+mud+thatch+brick+metal+wood+Ethnic,maxit=100)
aic[244]=AIC(mod)
humanp[244,]=coefficients(summary(mod))[names(mod$coefficients)=="human",1:2]
ad_birdsp[244,]=coefficients(summary(mod))[names(mod$coefficients)=="ad_birds",1:2]
mudp[244,]=coefficients(summary(mod))[names(mod$coefficients)=="mud",1:2]
thatchp[244,]=coefficients(summary(mod))[names(mod$coefficients)=="thatch",1:2]
brickp[244,]=coefficients(summary(mod))[names(mod$coefficients)=="brick",1:2]
metalp[244,]=coefficients(summary(mod))[names(mod$coefficients)=="metal",1:2]
woodp[244,]=coefficients(summary(mod))[names(mod$coefficients)=="wood",1:2]
Ethnictobap[244,]=coefficients(summary(mod))[names(mod$coefficients)=="Ethnictoba",1:2]
mod=glm.nb(titmc~ref_avail+Insecticide+ad_birds+mud+thatch+brick+metal+wood+Ethnic,maxit=100)
aic[245]=AIC(mod)
ref_availp[245,]=coefficients(summary(mod))[names(mod$coefficients)=="ref_avail",1:2]
InsecticideYesp[245,]=coefficients(summary(mod))[names(mod$coefficients)=="InsecticideYes",1:2]
ad_birdsp[245,]=coefficients(summary(mod))[names(mod$coefficients)=="ad_birds",1:2]
mudp[245,]=coefficients(summary(mod))[names(mod$coefficients)=="mud",1:2]
thatchp[245,]=coefficients(summary(mod))[names(mod$coefficients)=="thatch",1:2]
brickp[245,]=coefficients(summary(mod))[names(mod$coefficients)=="brick",1:2]
metalp[245,]=coefficients(summary(mod))[names(mod$coefficients)=="metal",1:2]
woodp[245,]=coefficients(summary(mod))[names(mod$coefficients)=="wood",1:2]
Ethnictobap[245,]=coefficients(summary(mod))[names(mod$coefficients)=="Ethnictoba",1:2]
mod=glm.nb(titmc~Insecticide+ad_birds+mud+thatch+brick+metal+wood+Ethnic,maxit=100)
aic[246]=AIC(mod)
InsecticideYesp[246,]=coefficients(summary(mod))[names(mod$coefficients)=="InsecticideYes",1:2]
ad_birdsp[246,]=coefficients(summary(mod))[names(mod$coefficients)=="ad_birds",1:2]
mudp[246,]=coefficients(summary(mod))[names(mod$coefficients)=="mud",1:2]
thatchp[246,]=coefficients(summary(mod))[names(mod$coefficients)=="thatch",1:2]
brickp[246,]=coefficients(summary(mod))[names(mod$coefficients)=="brick",1:2]
metalp[246,]=coefficients(summary(mod))[names(mod$coefficients)=="metal",1:2]
woodp[246,]=coefficients(summary(mod))[names(mod$coefficients)=="wood",1:2]
Ethnictobap[246,]=coefficients(summary(mod))[names(mod$coefficients)=="Ethnictoba",1:2]
mod=glm.nb(titmc~ref_avail+ad_birds+mud+thatch+brick+metal+wood+Ethnic,maxit=100)
aic[247]=AIC(mod)
ref_availp[247,]=coefficients(summary(mod))[names(mod$coefficients)=="ref_avail",1:2]
ad_birdsp[247,]=coefficients(summary(mod))[names(mod$coefficients)=="ad_birds",1:2]
mudp[247,]=coefficients(summary(mod))[names(mod$coefficients)=="mud",1:2]
thatchp[247,]=coefficients(summary(mod))[names(mod$coefficients)=="thatch",1:2]
brickp[247,]=coefficients(summary(mod))[names(mod$coefficients)=="brick",1:2]
metalp[247,]=coefficients(summary(mod))[names(mod$coefficients)=="metal",1:2]
woodp[247,]=coefficients(summary(mod))[names(mod$coefficients)=="wood",1:2]
Ethnictobap[247,]=coefficients(summary(mod))[names(mod$coefficients)=="Ethnictoba",1:2]
mod=glm.nb(titmc~ad_birds+mud+thatch+brick+metal+wood+Ethnic,maxit=100)
aic[248]=AIC(mod)
ad_birdsp[248,]=coefficients(summary(mod))[names(mod$coefficients)=="ad_birds",1:2]
mudp[248,]=coefficients(summary(mod))[names(mod$coefficients)=="mud",1:2]
thatchp[248,]=coefficients(summary(mod))[names(mod$coefficients)=="thatch",1:2]
brickp[248,]=coefficients(summary(mod))[names(mod$coefficients)=="brick",1:2]
metalp[248,]=coefficients(summary(mod))[names(mod$coefficients)=="metal",1:2]
woodp[248,]=coefficients(summary(mod))[names(mod$coefficients)=="wood",1:2]
Ethnictobap[248,]=coefficients(summary(mod))[names(mod$coefficients)=="Ethnictoba",1:2]
mod=glm.nb(titmc~ref_avail+Insecticide+human+mud+thatch+brick+metal+wood+Ethnic,maxit=100)
aic[249]=AIC(mod)
ref_availp[249,]=coefficients(summary(mod))[names(mod$coefficients)=="ref_avail",1:2]
InsecticideYesp[249,]=coefficients(summary(mod))[names(mod$coefficients)=="InsecticideYes",1:2]
humanp[249,]=coefficients(summary(mod))[names(mod$coefficients)=="human",1:2]
mudp[249,]=coefficients(summary(mod))[names(mod$coefficients)=="mud",1:2]
thatchp[249,]=coefficients(summary(mod))[names(mod$coefficients)=="thatch",1:2]
brickp[249,]=coefficients(summary(mod))[names(mod$coefficients)=="brick",1:2]
metalp[249,]=coefficients(summary(mod))[names(mod$coefficients)=="metal",1:2]
woodp[249,]=coefficients(summary(mod))[names(mod$coefficients)=="wood",1:2]
Ethnictobap[249,]=coefficients(summary(mod))[names(mod$coefficients)=="Ethnictoba",1:2]
mod=glm.nb(titmc~Insecticide+human+mud+thatch+brick+metal+wood+Ethnic,maxit=100)
aic[250]=AIC(mod)
InsecticideYesp[250,]=coefficients(summary(mod))[names(mod$coefficients)=="InsecticideYes",1:2]
humanp[250,]=coefficients(summary(mod))[names(mod$coefficients)=="human",1:2]
mudp[250,]=coefficients(summary(mod))[names(mod$coefficients)=="mud",1:2]
thatchp[250,]=coefficients(summary(mod))[names(mod$coefficients)=="thatch",1:2]
brickp[250,]=coefficients(summary(mod))[names(mod$coefficients)=="brick",1:2]
metalp[250,]=coefficients(summary(mod))[names(mod$coefficients)=="metal",1:2]
woodp[250,]=coefficients(summary(mod))[names(mod$coefficients)=="wood",1:2]
Ethnictobap[250,]=coefficients(summary(mod))[names(mod$coefficients)=="Ethnictoba",1:2]
mod=glm.nb(titmc~ref_avail+human+mud+thatch+brick+metal+wood+Ethnic,maxit=100)
aic[251]=AIC(mod)
ref_availp[251,]=coefficients(summary(mod))[names(mod$coefficients)=="ref_avail",1:2]
humanp[251,]=coefficients(summary(mod))[names(mod$coefficients)=="human",1:2]
mudp[251,]=coefficients(summary(mod))[names(mod$coefficients)=="mud",1:2]
thatchp[251,]=coefficients(summary(mod))[names(mod$coefficients)=="thatch",1:2]
brickp[251,]=coefficients(summary(mod))[names(mod$coefficients)=="brick",1:2]
metalp[251,]=coefficients(summary(mod))[names(mod$coefficients)=="metal",1:2]
woodp[251,]=coefficients(summary(mod))[names(mod$coefficients)=="wood",1:2]
Ethnictobap[251,]=coefficients(summary(mod))[names(mod$coefficients)=="Ethnictoba",1:2]
mod=glm.nb(titmc~human+mud+thatch+brick+metal+wood+Ethnic,maxit=100)
aic[252]=AIC(mod)
humanp[252,]=coefficients(summary(mod))[names(mod$coefficients)=="human",1:2]
mudp[252,]=coefficients(summary(mod))[names(mod$coefficients)=="mud",1:2]
thatchp[252,]=coefficients(summary(mod))[names(mod$coefficients)=="thatch",1:2]
brickp[252,]=coefficients(summary(mod))[names(mod$coefficients)=="brick",1:2]
metalp[252,]=coefficients(summary(mod))[names(mod$coefficients)=="metal",1:2]
woodp[252,]=coefficients(summary(mod))[names(mod$coefficients)=="wood",1:2]
Ethnictobap[252,]=coefficients(summary(mod))[names(mod$coefficients)=="Ethnictoba",1:2]
mod=glm.nb(titmc~ref_avail+Insecticide+mud+thatch+brick+metal+wood+Ethnic,maxit=100)
aic[253]=AIC(mod)
ref_availp[253,]=coefficients(summary(mod))[names(mod$coefficients)=="ref_avail",1:2]
InsecticideYesp[253,]=coefficients(summary(mod))[names(mod$coefficients)=="InsecticideYes",1:2]
mudp[253,]=coefficients(summary(mod))[names(mod$coefficients)=="mud",1:2]
thatchp[253,]=coefficients(summary(mod))[names(mod$coefficients)=="thatch",1:2]
brickp[253,]=coefficients(summary(mod))[names(mod$coefficients)=="brick",1:2]
metalp[253,]=coefficients(summary(mod))[names(mod$coefficients)=="metal",1:2]
woodp[253,]=coefficients(summary(mod))[names(mod$coefficients)=="wood",1:2]
Ethnictobap[253,]=coefficients(summary(mod))[names(mod$coefficients)=="Ethnictoba",1:2]
mod=glm.nb(titmc~Insecticide+mud+thatch+brick+metal+wood+Ethnic,maxit=100)
aic[254]=AIC(mod)
InsecticideYesp[254,]=coefficients(summary(mod))[names(mod$coefficients)=="InsecticideYes",1:2]
mudp[254,]=coefficients(summary(mod))[names(mod$coefficients)=="mud",1:2]
thatchp[254,]=coefficients(summary(mod))[names(mod$coefficients)=="thatch",1:2]
brickp[254,]=coefficients(summary(mod))[names(mod$coefficients)=="brick",1:2]
metalp[254,]=coefficients(summary(mod))[names(mod$coefficients)=="metal",1:2]
woodp[254,]=coefficients(summary(mod))[names(mod$coefficients)=="wood",1:2]
Ethnictobap[254,]=coefficients(summary(mod))[names(mod$coefficients)=="Ethnictoba",1:2]
mod=glm.nb(titmc~ref_avail+mud+thatch+brick+metal+wood+Ethnic,maxit=100)
aic[255]=AIC(mod)
ref_availp[255,]=coefficients(summary(mod))[names(mod$coefficients)=="ref_avail",1:2]
mudp[255,]=coefficients(summary(mod))[names(mod$coefficients)=="mud",1:2]
thatchp[255,]=coefficients(summary(mod))[names(mod$coefficients)=="thatch",1:2]
brickp[255,]=coefficients(summary(mod))[names(mod$coefficients)=="brick",1:2]
metalp[255,]=coefficients(summary(mod))[names(mod$coefficients)=="metal",1:2]
woodp[255,]=coefficients(summary(mod))[names(mod$coefficients)=="wood",1:2]
Ethnictobap[255,]=coefficients(summary(mod))[names(mod$coefficients)=="Ethnictoba",1:2]
mod=glm.nb(titmc~mud+thatch+brick+metal+wood+Ethnic,maxit=100)
aic[256]=AIC(mod)
mudp[256,]=coefficients(summary(mod))[names(mod$coefficients)=="mud",1:2]
thatchp[256,]=coefficients(summary(mod))[names(mod$coefficients)=="thatch",1:2]
brickp[256,]=coefficients(summary(mod))[names(mod$coefficients)=="brick",1:2]
metalp[256,]=coefficients(summary(mod))[names(mod$coefficients)=="metal",1:2]
woodp[256,]=coefficients(summary(mod))[names(mod$coefficients)=="wood",1:2]
Ethnictobap[256,]=coefficients(summary(mod))[names(mod$coefficients)=="Ethnictoba",1:2]
mod=glm.nb(titmc~ref_avail+Insecticide+human+ad_birds+dogcat+fledg+Ecotope+cardboard+thatch+brick+metal+wood+Ethnic,maxit=100)
aic[257]=AIC(mod)
ref_availp[257,]=coefficients(summary(mod))[names(mod$coefficients)=="ref_avail",1:2]
InsecticideYesp[257,]=coefficients(summary(mod))[names(mod$coefficients)=="InsecticideYes",1:2]
humanp[257,]=coefficients(summary(mod))[names(mod$coefficients)=="human",1:2]
ad_birdsp[257,]=coefficients(summary(mod))[names(mod$coefficients)=="ad_birds",1:2]
dogcatp[257,]=coefficients(summary(mod))[names(mod$coefficients)=="dogcat",1:2]
fledgp[257,]=coefficients(summary(mod))[names(mod$coefficients)=="fledg",1:2]
EcotopeCoDp[257,]=coefficients(summary(mod))[names(mod$coefficients)=="EcotopeCoD",1:2]
cardboardp[257,]=coefficients(summary(mod))[names(mod$coefficients)=="cardboard",1:2]
thatchp[257,]=coefficients(summary(mod))[names(mod$coefficients)=="thatch",1:2]
brickp[257,]=coefficients(summary(mod))[names(mod$coefficients)=="brick",1:2]
metalp[257,]=coefficients(summary(mod))[names(mod$coefficients)=="metal",1:2]
woodp[257,]=coefficients(summary(mod))[names(mod$coefficients)=="wood",1:2]
Ethnictobap[257,]=coefficients(summary(mod))[names(mod$coefficients)=="Ethnictoba",1:2]
mod=glm.nb(titmc~Insecticide+human+ad_birds+dogcat+fledg+Ecotope+cardboard+thatch+brick+metal+wood+Ethnic,maxit=100)
aic[258]=AIC(mod)
InsecticideYesp[258,]=coefficients(summary(mod))[names(mod$coefficients)=="InsecticideYes",1:2]
humanp[258,]=coefficients(summary(mod))[names(mod$coefficients)=="human",1:2]
ad_birdsp[258,]=coefficients(summary(mod))[names(mod$coefficients)=="ad_birds",1:2]
dogcatp[258,]=coefficients(summary(mod))[names(mod$coefficients)=="dogcat",1:2]
fledgp[258,]=coefficients(summary(mod))[names(mod$coefficients)=="fledg",1:2]
EcotopeCoDp[258,]=coefficients(summary(mod))[names(mod$coefficients)=="EcotopeCoD",1:2]
cardboardp[258,]=coefficients(summary(mod))[names(mod$coefficients)=="cardboard",1:2]
thatchp[258,]=coefficients(summary(mod))[names(mod$coefficients)=="thatch",1:2]
brickp[258,]=coefficients(summary(mod))[names(mod$coefficients)=="brick",1:2]
metalp[258,]=coefficients(summary(mod))[names(mod$coefficients)=="metal",1:2]
woodp[258,]=coefficients(summary(mod))[names(mod$coefficients)=="wood",1:2]
Ethnictobap[258,]=coefficients(summary(mod))[names(mod$coefficients)=="Ethnictoba",1:2]
mod=glm.nb(titmc~ref_avail+human+ad_birds+dogcat+fledg+Ecotope+cardboard+thatch+brick+metal+wood+Ethnic,maxit=100)
aic[259]=AIC(mod)
ref_availp[259,]=coefficients(summary(mod))[names(mod$coefficients)=="ref_avail",1:2]
humanp[259,]=coefficients(summary(mod))[names(mod$coefficients)=="human",1:2]
ad_birdsp[259,]=coefficients(summary(mod))[names(mod$coefficients)=="ad_birds",1:2]
dogcatp[259,]=coefficients(summary(mod))[names(mod$coefficients)=="dogcat",1:2]
fledgp[259,]=coefficients(summary(mod))[names(mod$coefficients)=="fledg",1:2]
EcotopeCoDp[259,]=coefficients(summary(mod))[names(mod$coefficients)=="EcotopeCoD",1:2]
cardboardp[259,]=coefficients(summary(mod))[names(mod$coefficients)=="cardboard",1:2]
thatchp[259,]=coefficients(summary(mod))[names(mod$coefficients)=="thatch",1:2]
brickp[259,]=coefficients(summary(mod))[names(mod$coefficients)=="brick",1:2]
metalp[259,]=coefficients(summary(mod))[names(mod$coefficients)=="metal",1:2]
woodp[259,]=coefficients(summary(mod))[names(mod$coefficients)=="wood",1:2]
Ethnictobap[259,]=coefficients(summary(mod))[names(mod$coefficients)=="Ethnictoba",1:2]
mod=glm.nb(titmc~human+ad_birds+dogcat+fledg+Ecotope+cardboard+thatch+brick+metal+wood+Ethnic,maxit=100)
aic[260]=AIC(mod)
humanp[260,]=coefficients(summary(mod))[names(mod$coefficients)=="human",1:2]
ad_birdsp[260,]=coefficients(summary(mod))[names(mod$coefficients)=="ad_birds",1:2]
dogcatp[260,]=coefficients(summary(mod))[names(mod$coefficients)=="dogcat",1:2]
fledgp[260,]=coefficients(summary(mod))[names(mod$coefficients)=="fledg",1:2]
EcotopeCoDp[260,]=coefficients(summary(mod))[names(mod$coefficients)=="EcotopeCoD",1:2]
cardboardp[260,]=coefficients(summary(mod))[names(mod$coefficients)=="cardboard",1:2]
thatchp[260,]=coefficients(summary(mod))[names(mod$coefficients)=="thatch",1:2]
brickp[260,]=coefficients(summary(mod))[names(mod$coefficients)=="brick",1:2]
metalp[260,]=coefficients(summary(mod))[names(mod$coefficients)=="metal",1:2]
woodp[260,]=coefficients(summary(mod))[names(mod$coefficients)=="wood",1:2]
Ethnictobap[260,]=coefficients(summary(mod))[names(mod$coefficients)=="Ethnictoba",1:2]
mod=glm.nb(titmc~ref_avail+Insecticide+ad_birds+dogcat+fledg+Ecotope+cardboard+thatch+brick+metal+wood+Ethnic,maxit=100)
aic[261]=AIC(mod)
ref_availp[261,]=coefficients(summary(mod))[names(mod$coefficients)=="ref_avail",1:2]
InsecticideYesp[261,]=coefficients(summary(mod))[names(mod$coefficients)=="InsecticideYes",1:2]
ad_birdsp[261,]=coefficients(summary(mod))[names(mod$coefficients)=="ad_birds",1:2]
dogcatp[261,]=coefficients(summary(mod))[names(mod$coefficients)=="dogcat",1:2]
fledgp[261,]=coefficients(summary(mod))[names(mod$coefficients)=="fledg",1:2]
EcotopeCoDp[261,]=coefficients(summary(mod))[names(mod$coefficients)=="EcotopeCoD",1:2]
cardboardp[261,]=coefficients(summary(mod))[names(mod$coefficients)=="cardboard",1:2]
thatchp[261,]=coefficients(summary(mod))[names(mod$coefficients)=="thatch",1:2]
brickp[261,]=coefficients(summary(mod))[names(mod$coefficients)=="brick",1:2]
metalp[261,]=coefficients(summary(mod))[names(mod$coefficients)=="metal",1:2]
woodp[261,]=coefficients(summary(mod))[names(mod$coefficients)=="wood",1:2]
Ethnictobap[261,]=coefficients(summary(mod))[names(mod$coefficients)=="Ethnictoba",1:2]
mod=glm.nb(titmc~Insecticide+ad_birds+dogcat+fledg+Ecotope+cardboard+thatch+brick+metal+wood+Ethnic,maxit=100)
aic[262]=AIC(mod)
InsecticideYesp[262,]=coefficients(summary(mod))[names(mod$coefficients)=="InsecticideYes",1:2]
ad_birdsp[262,]=coefficients(summary(mod))[names(mod$coefficients)=="ad_birds",1:2]
dogcatp[262,]=coefficients(summary(mod))[names(mod$coefficients)=="dogcat",1:2]
fledgp[262,]=coefficients(summary(mod))[names(mod$coefficients)=="fledg",1:2]
EcotopeCoDp[262,]=coefficients(summary(mod))[names(mod$coefficients)=="EcotopeCoD",1:2]
cardboardp[262,]=coefficients(summary(mod))[names(mod$coefficients)=="cardboard",1:2]
thatchp[262,]=coefficients(summary(mod))[names(mod$coefficients)=="thatch",1:2]
brickp[262,]=coefficients(summary(mod))[names(mod$coefficients)=="brick",1:2]
metalp[262,]=coefficients(summary(mod))[names(mod$coefficients)=="metal",1:2]
woodp[262,]=coefficients(summary(mod))[names(mod$coefficients)=="wood",1:2]
Ethnictobap[262,]=coefficients(summary(mod))[names(mod$coefficients)=="Ethnictoba",1:2]
mod=glm.nb(titmc~ref_avail+ad_birds+dogcat+fledg+Ecotope+cardboard+thatch+brick+metal+wood+Ethnic,maxit=100)
aic[263]=AIC(mod)
ref_availp[263,]=coefficients(summary(mod))[names(mod$coefficients)=="ref_avail",1:2]
ad_birdsp[263,]=coefficients(summary(mod))[names(mod$coefficients)=="ad_birds",1:2]
dogcatp[263,]=coefficients(summary(mod))[names(mod$coefficients)=="dogcat",1:2]
fledgp[263,]=coefficients(summary(mod))[names(mod$coefficients)=="fledg",1:2]
EcotopeCoDp[263,]=coefficients(summary(mod))[names(mod$coefficients)=="EcotopeCoD",1:2]
cardboardp[263,]=coefficients(summary(mod))[names(mod$coefficients)=="cardboard",1:2]
thatchp[263,]=coefficients(summary(mod))[names(mod$coefficients)=="thatch",1:2]
brickp[263,]=coefficients(summary(mod))[names(mod$coefficients)=="brick",1:2]
metalp[263,]=coefficients(summary(mod))[names(mod$coefficients)=="metal",1:2]
woodp[263,]=coefficients(summary(mod))[names(mod$coefficients)=="wood",1:2]
Ethnictobap[263,]=coefficients(summary(mod))[names(mod$coefficients)=="Ethnictoba",1:2]
mod=glm.nb(titmc~ad_birds+dogcat+fledg+Ecotope+cardboard+thatch+brick+metal+wood+Ethnic,maxit=100)
aic[264]=AIC(mod)
ad_birdsp[264,]=coefficients(summary(mod))[names(mod$coefficients)=="ad_birds",1:2]
dogcatp[264,]=coefficients(summary(mod))[names(mod$coefficients)=="dogcat",1:2]
fledgp[264,]=coefficients(summary(mod))[names(mod$coefficients)=="fledg",1:2]
EcotopeCoDp[264,]=coefficients(summary(mod))[names(mod$coefficients)=="EcotopeCoD",1:2]
cardboardp[264,]=coefficients(summary(mod))[names(mod$coefficients)=="cardboard",1:2]
thatchp[264,]=coefficients(summary(mod))[names(mod$coefficients)=="thatch",1:2]
brickp[264,]=coefficients(summary(mod))[names(mod$coefficients)=="brick",1:2]
metalp[264,]=coefficients(summary(mod))[names(mod$coefficients)=="metal",1:2]
woodp[264,]=coefficients(summary(mod))[names(mod$coefficients)=="wood",1:2]
Ethnictobap[264,]=coefficients(summary(mod))[names(mod$coefficients)=="Ethnictoba",1:2]
mod=glm.nb(titmc~ref_avail+Insecticide+human+dogcat+fledg+Ecotope+cardboard+thatch+brick+metal+wood+Ethnic,maxit=100)
aic[265]=AIC(mod)
ref_availp[265,]=coefficients(summary(mod))[names(mod$coefficients)=="ref_avail",1:2]
InsecticideYesp[265,]=coefficients(summary(mod))[names(mod$coefficients)=="InsecticideYes",1:2]
humanp[265,]=coefficients(summary(mod))[names(mod$coefficients)=="human",1:2]
dogcatp[265,]=coefficients(summary(mod))[names(mod$coefficients)=="dogcat",1:2]
fledgp[265,]=coefficients(summary(mod))[names(mod$coefficients)=="fledg",1:2]
EcotopeCoDp[265,]=coefficients(summary(mod))[names(mod$coefficients)=="EcotopeCoD",1:2]
cardboardp[265,]=coefficients(summary(mod))[names(mod$coefficients)=="cardboard",1:2]
thatchp[265,]=coefficients(summary(mod))[names(mod$coefficients)=="thatch",1:2]
brickp[265,]=coefficients(summary(mod))[names(mod$coefficients)=="brick",1:2]
metalp[265,]=coefficients(summary(mod))[names(mod$coefficients)=="metal",1:2]
woodp[265,]=coefficients(summary(mod))[names(mod$coefficients)=="wood",1:2]
Ethnictobap[265,]=coefficients(summary(mod))[names(mod$coefficients)=="Ethnictoba",1:2]
mod=glm.nb(titmc~Insecticide+human+dogcat+fledg+Ecotope+cardboard+thatch+brick+metal+wood+Ethnic,maxit=100)
aic[266]=AIC(mod)
InsecticideYesp[266,]=coefficients(summary(mod))[names(mod$coefficients)=="InsecticideYes",1:2]
humanp[266,]=coefficients(summary(mod))[names(mod$coefficients)=="human",1:2]
dogcatp[266,]=coefficients(summary(mod))[names(mod$coefficients)=="dogcat",1:2]
fledgp[266,]=coefficients(summary(mod))[names(mod$coefficients)=="fledg",1:2]
EcotopeCoDp[266,]=coefficients(summary(mod))[names(mod$coefficients)=="EcotopeCoD",1:2]
cardboardp[266,]=coefficients(summary(mod))[names(mod$coefficients)=="cardboard",1:2]
thatchp[266,]=coefficients(summary(mod))[names(mod$coefficients)=="thatch",1:2]
brickp[266,]=coefficients(summary(mod))[names(mod$coefficients)=="brick",1:2]
metalp[266,]=coefficients(summary(mod))[names(mod$coefficients)=="metal",1:2]
woodp[266,]=coefficients(summary(mod))[names(mod$coefficients)=="wood",1:2]
Ethnictobap[266,]=coefficients(summary(mod))[names(mod$coefficients)=="Ethnictoba",1:2]
mod=glm.nb(titmc~ref_avail+human+dogcat+fledg+Ecotope+cardboard+thatch+brick+metal+wood+Ethnic,maxit=100)
aic[267]=AIC(mod)
ref_availp[267,]=coefficients(summary(mod))[names(mod$coefficients)=="ref_avail",1:2]
humanp[267,]=coefficients(summary(mod))[names(mod$coefficients)=="human",1:2]
dogcatp[267,]=coefficients(summary(mod))[names(mod$coefficients)=="dogcat",1:2]
fledgp[267,]=coefficients(summary(mod))[names(mod$coefficients)=="fledg",1:2]
EcotopeCoDp[267,]=coefficients(summary(mod))[names(mod$coefficients)=="EcotopeCoD",1:2]
cardboardp[267,]=coefficients(summary(mod))[names(mod$coefficients)=="cardboard",1:2]
thatchp[267,]=coefficients(summary(mod))[names(mod$coefficients)=="thatch",1:2]
brickp[267,]=coefficients(summary(mod))[names(mod$coefficients)=="brick",1:2]
metalp[267,]=coefficients(summary(mod))[names(mod$coefficients)=="metal",1:2]
woodp[267,]=coefficients(summary(mod))[names(mod$coefficients)=="wood",1:2]
Ethnictobap[267,]=coefficients(summary(mod))[names(mod$coefficients)=="Ethnictoba",1:2]
mod=glm.nb(titmc~human+dogcat+fledg+Ecotope+cardboard+thatch+brick+metal+wood+Ethnic,maxit=100)
aic[268]=AIC(mod)
humanp[268,]=coefficients(summary(mod))[names(mod$coefficients)=="human",1:2]
dogcatp[268,]=coefficients(summary(mod))[names(mod$coefficients)=="dogcat",1:2]
fledgp[268,]=coefficients(summary(mod))[names(mod$coefficients)=="fledg",1:2]
EcotopeCoDp[268,]=coefficients(summary(mod))[names(mod$coefficients)=="EcotopeCoD",1:2]
cardboardp[268,]=coefficients(summary(mod))[names(mod$coefficients)=="cardboard",1:2]
thatchp[268,]=coefficients(summary(mod))[names(mod$coefficients)=="thatch",1:2]
brickp[268,]=coefficients(summary(mod))[names(mod$coefficients)=="brick",1:2]
metalp[268,]=coefficients(summary(mod))[names(mod$coefficients)=="metal",1:2]
woodp[268,]=coefficients(summary(mod))[names(mod$coefficients)=="wood",1:2]
Ethnictobap[268,]=coefficients(summary(mod))[names(mod$coefficients)=="Ethnictoba",1:2]
mod=glm.nb(titmc~ref_avail+Insecticide+dogcat+fledg+Ecotope+cardboard+thatch+brick+metal+wood+Ethnic,maxit=100)
aic[269]=AIC(mod)
ref_availp[269,]=coefficients(summary(mod))[names(mod$coefficients)=="ref_avail",1:2]
InsecticideYesp[269,]=coefficients(summary(mod))[names(mod$coefficients)=="InsecticideYes",1:2]
dogcatp[269,]=coefficients(summary(mod))[names(mod$coefficients)=="dogcat",1:2]
fledgp[269,]=coefficients(summary(mod))[names(mod$coefficients)=="fledg",1:2]
EcotopeCoDp[269,]=coefficients(summary(mod))[names(mod$coefficients)=="EcotopeCoD",1:2]
cardboardp[269,]=coefficients(summary(mod))[names(mod$coefficients)=="cardboard",1:2]
thatchp[269,]=coefficients(summary(mod))[names(mod$coefficients)=="thatch",1:2]
brickp[269,]=coefficients(summary(mod))[names(mod$coefficients)=="brick",1:2]
metalp[269,]=coefficients(summary(mod))[names(mod$coefficients)=="metal",1:2]
woodp[269,]=coefficients(summary(mod))[names(mod$coefficients)=="wood",1:2]
Ethnictobap[269,]=coefficients(summary(mod))[names(mod$coefficients)=="Ethnictoba",1:2]
mod=glm.nb(titmc~Insecticide+dogcat+fledg+Ecotope+cardboard+thatch+brick+metal+wood+Ethnic,maxit=100)
aic[270]=AIC(mod)
InsecticideYesp[270,]=coefficients(summary(mod))[names(mod$coefficients)=="InsecticideYes",1:2]
dogcatp[270,]=coefficients(summary(mod))[names(mod$coefficients)=="dogcat",1:2]
fledgp[270,]=coefficients(summary(mod))[names(mod$coefficients)=="fledg",1:2]
EcotopeCoDp[270,]=coefficients(summary(mod))[names(mod$coefficients)=="EcotopeCoD",1:2]
cardboardp[270,]=coefficients(summary(mod))[names(mod$coefficients)=="cardboard",1:2]
thatchp[270,]=coefficients(summary(mod))[names(mod$coefficients)=="thatch",1:2]
brickp[270,]=coefficients(summary(mod))[names(mod$coefficients)=="brick",1:2]
metalp[270,]=coefficients(summary(mod))[names(mod$coefficients)=="metal",1:2]
woodp[270,]=coefficients(summary(mod))[names(mod$coefficients)=="wood",1:2]
Ethnictobap[270,]=coefficients(summary(mod))[names(mod$coefficients)=="Ethnictoba",1:2]
mod=glm.nb(titmc~ref_avail+dogcat+fledg+Ecotope+cardboard+thatch+brick+metal+wood+Ethnic,maxit=100)
aic[271]=AIC(mod)
ref_availp[271,]=coefficients(summary(mod))[names(mod$coefficients)=="ref_avail",1:2]
dogcatp[271,]=coefficients(summary(mod))[names(mod$coefficients)=="dogcat",1:2]
fledgp[271,]=coefficients(summary(mod))[names(mod$coefficients)=="fledg",1:2]
EcotopeCoDp[271,]=coefficients(summary(mod))[names(mod$coefficients)=="EcotopeCoD",1:2]
cardboardp[271,]=coefficients(summary(mod))[names(mod$coefficients)=="cardboard",1:2]
thatchp[271,]=coefficients(summary(mod))[names(mod$coefficients)=="thatch",1:2]
brickp[271,]=coefficients(summary(mod))[names(mod$coefficients)=="brick",1:2]
metalp[271,]=coefficients(summary(mod))[names(mod$coefficients)=="metal",1:2]
woodp[271,]=coefficients(summary(mod))[names(mod$coefficients)=="wood",1:2]
Ethnictobap[271,]=coefficients(summary(mod))[names(mod$coefficients)=="Ethnictoba",1:2]
mod=glm.nb(titmc~dogcat+fledg+Ecotope+cardboard+thatch+brick+metal+wood+Ethnic,maxit=100)
aic[272]=AIC(mod)
dogcatp[272,]=coefficients(summary(mod))[names(mod$coefficients)=="dogcat",1:2]
fledgp[272,]=coefficients(summary(mod))[names(mod$coefficients)=="fledg",1:2]
EcotopeCoDp[272,]=coefficients(summary(mod))[names(mod$coefficients)=="EcotopeCoD",1:2]
cardboardp[272,]=coefficients(summary(mod))[names(mod$coefficients)=="cardboard",1:2]
thatchp[272,]=coefficients(summary(mod))[names(mod$coefficients)=="thatch",1:2]
brickp[272,]=coefficients(summary(mod))[names(mod$coefficients)=="brick",1:2]
metalp[272,]=coefficients(summary(mod))[names(mod$coefficients)=="metal",1:2]
woodp[272,]=coefficients(summary(mod))[names(mod$coefficients)=="wood",1:2]
Ethnictobap[272,]=coefficients(summary(mod))[names(mod$coefficients)=="Ethnictoba",1:2]
mod=glm.nb(titmc~ref_avail+Insecticide+human+ad_birds+fledg+Ecotope+cardboard+thatch+brick+metal+wood+Ethnic,maxit=100)
aic[273]=AIC(mod)
ref_availp[273,]=coefficients(summary(mod))[names(mod$coefficients)=="ref_avail",1:2]
InsecticideYesp[273,]=coefficients(summary(mod))[names(mod$coefficients)=="InsecticideYes",1:2]
humanp[273,]=coefficients(summary(mod))[names(mod$coefficients)=="human",1:2]
ad_birdsp[273,]=coefficients(summary(mod))[names(mod$coefficients)=="ad_birds",1:2]
fledgp[273,]=coefficients(summary(mod))[names(mod$coefficients)=="fledg",1:2]
EcotopeCoDp[273,]=coefficients(summary(mod))[names(mod$coefficients)=="EcotopeCoD",1:2]
cardboardp[273,]=coefficients(summary(mod))[names(mod$coefficients)=="cardboard",1:2]
thatchp[273,]=coefficients(summary(mod))[names(mod$coefficients)=="thatch",1:2]
brickp[273,]=coefficients(summary(mod))[names(mod$coefficients)=="brick",1:2]
metalp[273,]=coefficients(summary(mod))[names(mod$coefficients)=="metal",1:2]
woodp[273,]=coefficients(summary(mod))[names(mod$coefficients)=="wood",1:2]
Ethnictobap[273,]=coefficients(summary(mod))[names(mod$coefficients)=="Ethnictoba",1:2]
mod=glm.nb(titmc~Insecticide+human+ad_birds+fledg+Ecotope+cardboard+thatch+brick+metal+wood+Ethnic,maxit=100)
aic[274]=AIC(mod)
InsecticideYesp[274,]=coefficients(summary(mod))[names(mod$coefficients)=="InsecticideYes",1:2]
humanp[274,]=coefficients(summary(mod))[names(mod$coefficients)=="human",1:2]
ad_birdsp[274,]=coefficients(summary(mod))[names(mod$coefficients)=="ad_birds",1:2]
fledgp[274,]=coefficients(summary(mod))[names(mod$coefficients)=="fledg",1:2]
EcotopeCoDp[274,]=coefficients(summary(mod))[names(mod$coefficients)=="EcotopeCoD",1:2]
cardboardp[274,]=coefficients(summary(mod))[names(mod$coefficients)=="cardboard",1:2]
thatchp[274,]=coefficients(summary(mod))[names(mod$coefficients)=="thatch",1:2]
brickp[274,]=coefficients(summary(mod))[names(mod$coefficients)=="brick",1:2]
metalp[274,]=coefficients(summary(mod))[names(mod$coefficients)=="metal",1:2]
woodp[274,]=coefficients(summary(mod))[names(mod$coefficients)=="wood",1:2]
Ethnictobap[274,]=coefficients(summary(mod))[names(mod$coefficients)=="Ethnictoba",1:2]
mod=glm.nb(titmc~ref_avail+human+ad_birds+fledg+Ecotope+cardboard+thatch+brick+metal+wood+Ethnic,maxit=100)
aic[275]=AIC(mod)
ref_availp[275,]=coefficients(summary(mod))[names(mod$coefficients)=="ref_avail",1:2]
humanp[275,]=coefficients(summary(mod))[names(mod$coefficients)=="human",1:2]
ad_birdsp[275,]=coefficients(summary(mod))[names(mod$coefficients)=="ad_birds",1:2]
fledgp[275,]=coefficients(summary(mod))[names(mod$coefficients)=="fledg",1:2]
EcotopeCoDp[275,]=coefficients(summary(mod))[names(mod$coefficients)=="EcotopeCoD",1:2]
cardboardp[275,]=coefficients(summary(mod))[names(mod$coefficients)=="cardboard",1:2]
thatchp[275,]=coefficients(summary(mod))[names(mod$coefficients)=="thatch",1:2]
brickp[275,]=coefficients(summary(mod))[names(mod$coefficients)=="brick",1:2]
metalp[275,]=coefficients(summary(mod))[names(mod$coefficients)=="metal",1:2]
woodp[275,]=coefficients(summary(mod))[names(mod$coefficients)=="wood",1:2]
Ethnictobap[275,]=coefficients(summary(mod))[names(mod$coefficients)=="Ethnictoba",1:2]
mod=glm.nb(titmc~human+ad_birds+fledg+Ecotope+cardboard+thatch+brick+metal+wood+Ethnic,maxit=100)
aic[276]=AIC(mod)
humanp[276,]=coefficients(summary(mod))[names(mod$coefficients)=="human",1:2]
ad_birdsp[276,]=coefficients(summary(mod))[names(mod$coefficients)=="ad_birds",1:2]
fledgp[276,]=coefficients(summary(mod))[names(mod$coefficients)=="fledg",1:2]
EcotopeCoDp[276,]=coefficients(summary(mod))[names(mod$coefficients)=="EcotopeCoD",1:2]
cardboardp[276,]=coefficients(summary(mod))[names(mod$coefficients)=="cardboard",1:2]
thatchp[276,]=coefficients(summary(mod))[names(mod$coefficients)=="thatch",1:2]
brickp[276,]=coefficients(summary(mod))[names(mod$coefficients)=="brick",1:2]
metalp[276,]=coefficients(summary(mod))[names(mod$coefficients)=="metal",1:2]
woodp[276,]=coefficients(summary(mod))[names(mod$coefficients)=="wood",1:2]
Ethnictobap[276,]=coefficients(summary(mod))[names(mod$coefficients)=="Ethnictoba",1:2]
mod=glm.nb(titmc~ref_avail+Insecticide+ad_birds+fledg+Ecotope+cardboard+thatch+brick+metal+wood+Ethnic,maxit=100)
aic[277]=AIC(mod)
ref_availp[277,]=coefficients(summary(mod))[names(mod$coefficients)=="ref_avail",1:2]
InsecticideYesp[277,]=coefficients(summary(mod))[names(mod$coefficients)=="InsecticideYes",1:2]
ad_birdsp[277,]=coefficients(summary(mod))[names(mod$coefficients)=="ad_birds",1:2]
fledgp[277,]=coefficients(summary(mod))[names(mod$coefficients)=="fledg",1:2]
EcotopeCoDp[277,]=coefficients(summary(mod))[names(mod$coefficients)=="EcotopeCoD",1:2]
cardboardp[277,]=coefficients(summary(mod))[names(mod$coefficients)=="cardboard",1:2]
thatchp[277,]=coefficients(summary(mod))[names(mod$coefficients)=="thatch",1:2]
brickp[277,]=coefficients(summary(mod))[names(mod$coefficients)=="brick",1:2]
metalp[277,]=coefficients(summary(mod))[names(mod$coefficients)=="metal",1:2]
woodp[277,]=coefficients(summary(mod))[names(mod$coefficients)=="wood",1:2]
Ethnictobap[277,]=coefficients(summary(mod))[names(mod$coefficients)=="Ethnictoba",1:2]
mod=glm.nb(titmc~Insecticide+ad_birds+fledg+Ecotope+cardboard+thatch+brick+metal+wood+Ethnic,maxit=100)
aic[278]=AIC(mod)
InsecticideYesp[278,]=coefficients(summary(mod))[names(mod$coefficients)=="InsecticideYes",1:2]
ad_birdsp[278,]=coefficients(summary(mod))[names(mod$coefficients)=="ad_birds",1:2]
fledgp[278,]=coefficients(summary(mod))[names(mod$coefficients)=="fledg",1:2]
EcotopeCoDp[278,]=coefficients(summary(mod))[names(mod$coefficients)=="EcotopeCoD",1:2]
cardboardp[278,]=coefficients(summary(mod))[names(mod$coefficients)=="cardboard",1:2]
thatchp[278,]=coefficients(summary(mod))[names(mod$coefficients)=="thatch",1:2]
brickp[278,]=coefficients(summary(mod))[names(mod$coefficients)=="brick",1:2]
metalp[278,]=coefficients(summary(mod))[names(mod$coefficients)=="metal",1:2]
woodp[278,]=coefficients(summary(mod))[names(mod$coefficients)=="wood",1:2]
Ethnictobap[278,]=coefficients(summary(mod))[names(mod$coefficients)=="Ethnictoba",1:2]
mod=glm.nb(titmc~ref_avail+ad_birds+fledg+Ecotope+cardboard+thatch+brick+metal+wood+Ethnic,maxit=100)
aic[279]=AIC(mod)
ref_availp[279,]=coefficients(summary(mod))[names(mod$coefficients)=="ref_avail",1:2]
ad_birdsp[279,]=coefficients(summary(mod))[names(mod$coefficients)=="ad_birds",1:2]
fledgp[279,]=coefficients(summary(mod))[names(mod$coefficients)=="fledg",1:2]
EcotopeCoDp[279,]=coefficients(summary(mod))[names(mod$coefficients)=="EcotopeCoD",1:2]
cardboardp[279,]=coefficients(summary(mod))[names(mod$coefficients)=="cardboard",1:2]
thatchp[279,]=coefficients(summary(mod))[names(mod$coefficients)=="thatch",1:2]
brickp[279,]=coefficients(summary(mod))[names(mod$coefficients)=="brick",1:2]
metalp[279,]=coefficients(summary(mod))[names(mod$coefficients)=="metal",1:2]
woodp[279,]=coefficients(summary(mod))[names(mod$coefficients)=="wood",1:2]
Ethnictobap[279,]=coefficients(summary(mod))[names(mod$coefficients)=="Ethnictoba",1:2]
mod=glm.nb(titmc~ad_birds+fledg+Ecotope+cardboard+thatch+brick+metal+wood+Ethnic,maxit=100)
aic[280]=AIC(mod)
ad_birdsp[280,]=coefficients(summary(mod))[names(mod$coefficients)=="ad_birds",1:2]
fledgp[280,]=coefficients(summary(mod))[names(mod$coefficients)=="fledg",1:2]
EcotopeCoDp[280,]=coefficients(summary(mod))[names(mod$coefficients)=="EcotopeCoD",1:2]
cardboardp[280,]=coefficients(summary(mod))[names(mod$coefficients)=="cardboard",1:2]
thatchp[280,]=coefficients(summary(mod))[names(mod$coefficients)=="thatch",1:2]
brickp[280,]=coefficients(summary(mod))[names(mod$coefficients)=="brick",1:2]
metalp[280,]=coefficients(summary(mod))[names(mod$coefficients)=="metal",1:2]
woodp[280,]=coefficients(summary(mod))[names(mod$coefficients)=="wood",1:2]
Ethnictobap[280,]=coefficients(summary(mod))[names(mod$coefficients)=="Ethnictoba",1:2]
mod=glm.nb(titmc~ref_avail+Insecticide+human+fledg+Ecotope+cardboard+thatch+brick+metal+wood+Ethnic,maxit=100)
aic[281]=AIC(mod)
ref_availp[281,]=coefficients(summary(mod))[names(mod$coefficients)=="ref_avail",1:2]
InsecticideYesp[281,]=coefficients(summary(mod))[names(mod$coefficients)=="InsecticideYes",1:2]
humanp[281,]=coefficients(summary(mod))[names(mod$coefficients)=="human",1:2]
fledgp[281,]=coefficients(summary(mod))[names(mod$coefficients)=="fledg",1:2]
EcotopeCoDp[281,]=coefficients(summary(mod))[names(mod$coefficients)=="EcotopeCoD",1:2]
cardboardp[281,]=coefficients(summary(mod))[names(mod$coefficients)=="cardboard",1:2]
thatchp[281,]=coefficients(summary(mod))[names(mod$coefficients)=="thatch",1:2]
brickp[281,]=coefficients(summary(mod))[names(mod$coefficients)=="brick",1:2]
metalp[281,]=coefficients(summary(mod))[names(mod$coefficients)=="metal",1:2]
woodp[281,]=coefficients(summary(mod))[names(mod$coefficients)=="wood",1:2]
Ethnictobap[281,]=coefficients(summary(mod))[names(mod$coefficients)=="Ethnictoba",1:2]
mod=glm.nb(titmc~Insecticide+human+fledg+Ecotope+cardboard+thatch+brick+metal+wood+Ethnic,maxit=100)
aic[282]=AIC(mod)
InsecticideYesp[282,]=coefficients(summary(mod))[names(mod$coefficients)=="InsecticideYes",1:2]
humanp[282,]=coefficients(summary(mod))[names(mod$coefficients)=="human",1:2]
fledgp[282,]=coefficients(summary(mod))[names(mod$coefficients)=="fledg",1:2]
EcotopeCoDp[282,]=coefficients(summary(mod))[names(mod$coefficients)=="EcotopeCoD",1:2]
cardboardp[282,]=coefficients(summary(mod))[names(mod$coefficients)=="cardboard",1:2]
thatchp[282,]=coefficients(summary(mod))[names(mod$coefficients)=="thatch",1:2]
brickp[282,]=coefficients(summary(mod))[names(mod$coefficients)=="brick",1:2]
metalp[282,]=coefficients(summary(mod))[names(mod$coefficients)=="metal",1:2]
woodp[282,]=coefficients(summary(mod))[names(mod$coefficients)=="wood",1:2]
Ethnictobap[282,]=coefficients(summary(mod))[names(mod$coefficients)=="Ethnictoba",1:2]
mod=glm.nb(titmc~ref_avail+human+fledg+Ecotope+cardboard+thatch+brick+metal+wood+Ethnic,maxit=100)
aic[283]=AIC(mod)
ref_availp[283,]=coefficients(summary(mod))[names(mod$coefficients)=="ref_avail",1:2]
humanp[283,]=coefficients(summary(mod))[names(mod$coefficients)=="human",1:2]
fledgp[283,]=coefficients(summary(mod))[names(mod$coefficients)=="fledg",1:2]
EcotopeCoDp[283,]=coefficients(summary(mod))[names(mod$coefficients)=="EcotopeCoD",1:2]
cardboardp[283,]=coefficients(summary(mod))[names(mod$coefficients)=="cardboard",1:2]
thatchp[283,]=coefficients(summary(mod))[names(mod$coefficients)=="thatch",1:2]
brickp[283,]=coefficients(summary(mod))[names(mod$coefficients)=="brick",1:2]
metalp[283,]=coefficients(summary(mod))[names(mod$coefficients)=="metal",1:2]
woodp[283,]=coefficients(summary(mod))[names(mod$coefficients)=="wood",1:2]
Ethnictobap[283,]=coefficients(summary(mod))[names(mod$coefficients)=="Ethnictoba",1:2]
mod=glm.nb(titmc~human+fledg+Ecotope+cardboard+thatch+brick+metal+wood+Ethnic,maxit=100)
aic[284]=AIC(mod)
humanp[284,]=coefficients(summary(mod))[names(mod$coefficients)=="human",1:2]
fledgp[284,]=coefficients(summary(mod))[names(mod$coefficients)=="fledg",1:2]
EcotopeCoDp[284,]=coefficients(summary(mod))[names(mod$coefficients)=="EcotopeCoD",1:2]
cardboardp[284,]=coefficients(summary(mod))[names(mod$coefficients)=="cardboard",1:2]
thatchp[284,]=coefficients(summary(mod))[names(mod$coefficients)=="thatch",1:2]
brickp[284,]=coefficients(summary(mod))[names(mod$coefficients)=="brick",1:2]
metalp[284,]=coefficients(summary(mod))[names(mod$coefficients)=="metal",1:2]
woodp[284,]=coefficients(summary(mod))[names(mod$coefficients)=="wood",1:2]
Ethnictobap[284,]=coefficients(summary(mod))[names(mod$coefficients)=="Ethnictoba",1:2]
mod=glm.nb(titmc~ref_avail+Insecticide+fledg+Ecotope+cardboard+thatch+brick+metal+wood+Ethnic,maxit=100)
aic[285]=AIC(mod)
ref_availp[285,]=coefficients(summary(mod))[names(mod$coefficients)=="ref_avail",1:2]
InsecticideYesp[285,]=coefficients(summary(mod))[names(mod$coefficients)=="InsecticideYes",1:2]
fledgp[285,]=coefficients(summary(mod))[names(mod$coefficients)=="fledg",1:2]
EcotopeCoDp[285,]=coefficients(summary(mod))[names(mod$coefficients)=="EcotopeCoD",1:2]
cardboardp[285,]=coefficients(summary(mod))[names(mod$coefficients)=="cardboard",1:2]
thatchp[285,]=coefficients(summary(mod))[names(mod$coefficients)=="thatch",1:2]
brickp[285,]=coefficients(summary(mod))[names(mod$coefficients)=="brick",1:2]
metalp[285,]=coefficients(summary(mod))[names(mod$coefficients)=="metal",1:2]
woodp[285,]=coefficients(summary(mod))[names(mod$coefficients)=="wood",1:2]
Ethnictobap[285,]=coefficients(summary(mod))[names(mod$coefficients)=="Ethnictoba",1:2]
mod=glm.nb(titmc~Insecticide+fledg+Ecotope+cardboard+thatch+brick+metal+wood+Ethnic,maxit=100)
aic[286]=AIC(mod)
InsecticideYesp[286,]=coefficients(summary(mod))[names(mod$coefficients)=="InsecticideYes",1:2]
fledgp[286,]=coefficients(summary(mod))[names(mod$coefficients)=="fledg",1:2]
EcotopeCoDp[286,]=coefficients(summary(mod))[names(mod$coefficients)=="EcotopeCoD",1:2]
cardboardp[286,]=coefficients(summary(mod))[names(mod$coefficients)=="cardboard",1:2]
thatchp[286,]=coefficients(summary(mod))[names(mod$coefficients)=="thatch",1:2]
brickp[286,]=coefficients(summary(mod))[names(mod$coefficients)=="brick",1:2]
metalp[286,]=coefficients(summary(mod))[names(mod$coefficients)=="metal",1:2]
woodp[286,]=coefficients(summary(mod))[names(mod$coefficients)=="wood",1:2]
Ethnictobap[286,]=coefficients(summary(mod))[names(mod$coefficients)=="Ethnictoba",1:2]
mod=glm.nb(titmc~ref_avail+fledg+Ecotope+cardboard+thatch+brick+metal+wood+Ethnic,maxit=100)
aic[287]=AIC(mod)
ref_availp[287,]=coefficients(summary(mod))[names(mod$coefficients)=="ref_avail",1:2]
fledgp[287,]=coefficients(summary(mod))[names(mod$coefficients)=="fledg",1:2]
EcotopeCoDp[287,]=coefficients(summary(mod))[names(mod$coefficients)=="EcotopeCoD",1:2]
cardboardp[287,]=coefficients(summary(mod))[names(mod$coefficients)=="cardboard",1:2]
thatchp[287,]=coefficients(summary(mod))[names(mod$coefficients)=="thatch",1:2]
brickp[287,]=coefficients(summary(mod))[names(mod$coefficients)=="brick",1:2]
metalp[287,]=coefficients(summary(mod))[names(mod$coefficients)=="metal",1:2]
woodp[287,]=coefficients(summary(mod))[names(mod$coefficients)=="wood",1:2]
Ethnictobap[287,]=coefficients(summary(mod))[names(mod$coefficients)=="Ethnictoba",1:2]
mod=glm.nb(titmc~fledg+Ecotope+cardboard+thatch+brick+metal+wood+Ethnic,maxit=100)
aic[288]=AIC(mod)
fledgp[288,]=coefficients(summary(mod))[names(mod$coefficients)=="fledg",1:2]
EcotopeCoDp[288,]=coefficients(summary(mod))[names(mod$coefficients)=="EcotopeCoD",1:2]
cardboardp[288,]=coefficients(summary(mod))[names(mod$coefficients)=="cardboard",1:2]
thatchp[288,]=coefficients(summary(mod))[names(mod$coefficients)=="thatch",1:2]
brickp[288,]=coefficients(summary(mod))[names(mod$coefficients)=="brick",1:2]
metalp[288,]=coefficients(summary(mod))[names(mod$coefficients)=="metal",1:2]
woodp[288,]=coefficients(summary(mod))[names(mod$coefficients)=="wood",1:2]
Ethnictobap[288,]=coefficients(summary(mod))[names(mod$coefficients)=="Ethnictoba",1:2]
mod=glm.nb(titmc~ref_avail+Insecticide+human+ad_birds+dogcat+Ecotope+cardboard+thatch+brick+metal+wood+Ethnic,maxit=100)
aic[289]=AIC(mod)
ref_availp[289,]=coefficients(summary(mod))[names(mod$coefficients)=="ref_avail",1:2]
InsecticideYesp[289,]=coefficients(summary(mod))[names(mod$coefficients)=="InsecticideYes",1:2]
humanp[289,]=coefficients(summary(mod))[names(mod$coefficients)=="human",1:2]
ad_birdsp[289,]=coefficients(summary(mod))[names(mod$coefficients)=="ad_birds",1:2]
dogcatp[289,]=coefficients(summary(mod))[names(mod$coefficients)=="dogcat",1:2]
EcotopeCoDp[289,]=coefficients(summary(mod))[names(mod$coefficients)=="EcotopeCoD",1:2]
cardboardp[289,]=coefficients(summary(mod))[names(mod$coefficients)=="cardboard",1:2]
thatchp[289,]=coefficients(summary(mod))[names(mod$coefficients)=="thatch",1:2]
brickp[289,]=coefficients(summary(mod))[names(mod$coefficients)=="brick",1:2]
metalp[289,]=coefficients(summary(mod))[names(mod$coefficients)=="metal",1:2]
woodp[289,]=coefficients(summary(mod))[names(mod$coefficients)=="wood",1:2]
Ethnictobap[289,]=coefficients(summary(mod))[names(mod$coefficients)=="Ethnictoba",1:2]
mod=glm.nb(titmc~Insecticide+human+ad_birds+dogcat+Ecotope+cardboard+thatch+brick+metal+wood+Ethnic,maxit=100)
aic[290]=AIC(mod)
InsecticideYesp[290,]=coefficients(summary(mod))[names(mod$coefficients)=="InsecticideYes",1:2]
humanp[290,]=coefficients(summary(mod))[names(mod$coefficients)=="human",1:2]
ad_birdsp[290,]=coefficients(summary(mod))[names(mod$coefficients)=="ad_birds",1:2]
dogcatp[290,]=coefficients(summary(mod))[names(mod$coefficients)=="dogcat",1:2]
EcotopeCoDp[290,]=coefficients(summary(mod))[names(mod$coefficients)=="EcotopeCoD",1:2]
cardboardp[290,]=coefficients(summary(mod))[names(mod$coefficients)=="cardboard",1:2]
thatchp[290,]=coefficients(summary(mod))[names(mod$coefficients)=="thatch",1:2]
brickp[290,]=coefficients(summary(mod))[names(mod$coefficients)=="brick",1:2]
metalp[290,]=coefficients(summary(mod))[names(mod$coefficients)=="metal",1:2]
woodp[290,]=coefficients(summary(mod))[names(mod$coefficients)=="wood",1:2]
Ethnictobap[290,]=coefficients(summary(mod))[names(mod$coefficients)=="Ethnictoba",1:2]
mod=glm.nb(titmc~ref_avail+human+ad_birds+dogcat+Ecotope+cardboard+thatch+brick+metal+wood+Ethnic,maxit=100)
aic[291]=AIC(mod)
ref_availp[291,]=coefficients(summary(mod))[names(mod$coefficients)=="ref_avail",1:2]
humanp[291,]=coefficients(summary(mod))[names(mod$coefficients)=="human",1:2]
ad_birdsp[291,]=coefficients(summary(mod))[names(mod$coefficients)=="ad_birds",1:2]
dogcatp[291,]=coefficients(summary(mod))[names(mod$coefficients)=="dogcat",1:2]
EcotopeCoDp[291,]=coefficients(summary(mod))[names(mod$coefficients)=="EcotopeCoD",1:2]
cardboardp[291,]=coefficients(summary(mod))[names(mod$coefficients)=="cardboard",1:2]
thatchp[291,]=coefficients(summary(mod))[names(mod$coefficients)=="thatch",1:2]
brickp[291,]=coefficients(summary(mod))[names(mod$coefficients)=="brick",1:2]
metalp[291,]=coefficients(summary(mod))[names(mod$coefficients)=="metal",1:2]
woodp[291,]=coefficients(summary(mod))[names(mod$coefficients)=="wood",1:2]
Ethnictobap[291,]=coefficients(summary(mod))[names(mod$coefficients)=="Ethnictoba",1:2]
mod=glm.nb(titmc~human+ad_birds+dogcat+Ecotope+cardboard+thatch+brick+metal+wood+Ethnic,maxit=100)
aic[292]=AIC(mod)
humanp[292,]=coefficients(summary(mod))[names(mod$coefficients)=="human",1:2]
ad_birdsp[292,]=coefficients(summary(mod))[names(mod$coefficients)=="ad_birds",1:2]
dogcatp[292,]=coefficients(summary(mod))[names(mod$coefficients)=="dogcat",1:2]
EcotopeCoDp[292,]=coefficients(summary(mod))[names(mod$coefficients)=="EcotopeCoD",1:2]
cardboardp[292,]=coefficients(summary(mod))[names(mod$coefficients)=="cardboard",1:2]
thatchp[292,]=coefficients(summary(mod))[names(mod$coefficients)=="thatch",1:2]
brickp[292,]=coefficients(summary(mod))[names(mod$coefficients)=="brick",1:2]
metalp[292,]=coefficients(summary(mod))[names(mod$coefficients)=="metal",1:2]
woodp[292,]=coefficients(summary(mod))[names(mod$coefficients)=="wood",1:2]
Ethnictobap[292,]=coefficients(summary(mod))[names(mod$coefficients)=="Ethnictoba",1:2]
mod=glm.nb(titmc~ref_avail+Insecticide+ad_birds+dogcat+Ecotope+cardboard+thatch+brick+metal+wood+Ethnic,maxit=100)
aic[293]=AIC(mod)
ref_availp[293,]=coefficients(summary(mod))[names(mod$coefficients)=="ref_avail",1:2]
InsecticideYesp[293,]=coefficients(summary(mod))[names(mod$coefficients)=="InsecticideYes",1:2]
ad_birdsp[293,]=coefficients(summary(mod))[names(mod$coefficients)=="ad_birds",1:2]
dogcatp[293,]=coefficients(summary(mod))[names(mod$coefficients)=="dogcat",1:2]
EcotopeCoDp[293,]=coefficients(summary(mod))[names(mod$coefficients)=="EcotopeCoD",1:2]
cardboardp[293,]=coefficients(summary(mod))[names(mod$coefficients)=="cardboard",1:2]
thatchp[293,]=coefficients(summary(mod))[names(mod$coefficients)=="thatch",1:2]
brickp[293,]=coefficients(summary(mod))[names(mod$coefficients)=="brick",1:2]
metalp[293,]=coefficients(summary(mod))[names(mod$coefficients)=="metal",1:2]
woodp[293,]=coefficients(summary(mod))[names(mod$coefficients)=="wood",1:2]
Ethnictobap[293,]=coefficients(summary(mod))[names(mod$coefficients)=="Ethnictoba",1:2]
mod=glm.nb(titmc~Insecticide+ad_birds+dogcat+Ecotope+cardboard+thatch+brick+metal+wood+Ethnic,maxit=100)
aic[294]=AIC(mod)
InsecticideYesp[294,]=coefficients(summary(mod))[names(mod$coefficients)=="InsecticideYes",1:2]
ad_birdsp[294,]=coefficients(summary(mod))[names(mod$coefficients)=="ad_birds",1:2]
dogcatp[294,]=coefficients(summary(mod))[names(mod$coefficients)=="dogcat",1:2]
EcotopeCoDp[294,]=coefficients(summary(mod))[names(mod$coefficients)=="EcotopeCoD",1:2]
cardboardp[294,]=coefficients(summary(mod))[names(mod$coefficients)=="cardboard",1:2]
thatchp[294,]=coefficients(summary(mod))[names(mod$coefficients)=="thatch",1:2]
brickp[294,]=coefficients(summary(mod))[names(mod$coefficients)=="brick",1:2]
metalp[294,]=coefficients(summary(mod))[names(mod$coefficients)=="metal",1:2]
woodp[294,]=coefficients(summary(mod))[names(mod$coefficients)=="wood",1:2]
Ethnictobap[294,]=coefficients(summary(mod))[names(mod$coefficients)=="Ethnictoba",1:2]
mod=glm.nb(titmc~ref_avail+ad_birds+dogcat+Ecotope+cardboard+thatch+brick+metal+wood+Ethnic,maxit=100)
aic[295]=AIC(mod)
ref_availp[295,]=coefficients(summary(mod))[names(mod$coefficients)=="ref_avail",1:2]
ad_birdsp[295,]=coefficients(summary(mod))[names(mod$coefficients)=="ad_birds",1:2]
dogcatp[295,]=coefficients(summary(mod))[names(mod$coefficients)=="dogcat",1:2]
EcotopeCoDp[295,]=coefficients(summary(mod))[names(mod$coefficients)=="EcotopeCoD",1:2]
cardboardp[295,]=coefficients(summary(mod))[names(mod$coefficients)=="cardboard",1:2]
thatchp[295,]=coefficients(summary(mod))[names(mod$coefficients)=="thatch",1:2]
brickp[295,]=coefficients(summary(mod))[names(mod$coefficients)=="brick",1:2]
metalp[295,]=coefficients(summary(mod))[names(mod$coefficients)=="metal",1:2]
woodp[295,]=coefficients(summary(mod))[names(mod$coefficients)=="wood",1:2]
Ethnictobap[295,]=coefficients(summary(mod))[names(mod$coefficients)=="Ethnictoba",1:2]
mod=glm.nb(titmc~ad_birds+dogcat+Ecotope+cardboard+thatch+brick+metal+wood+Ethnic,maxit=100)
aic[296]=AIC(mod)
ad_birdsp[296,]=coefficients(summary(mod))[names(mod$coefficients)=="ad_birds",1:2]
dogcatp[296,]=coefficients(summary(mod))[names(mod$coefficients)=="dogcat",1:2]
EcotopeCoDp[296,]=coefficients(summary(mod))[names(mod$coefficients)=="EcotopeCoD",1:2]
cardboardp[296,]=coefficients(summary(mod))[names(mod$coefficients)=="cardboard",1:2]
thatchp[296,]=coefficients(summary(mod))[names(mod$coefficients)=="thatch",1:2]
brickp[296,]=coefficients(summary(mod))[names(mod$coefficients)=="brick",1:2]
metalp[296,]=coefficients(summary(mod))[names(mod$coefficients)=="metal",1:2]
woodp[296,]=coefficients(summary(mod))[names(mod$coefficients)=="wood",1:2]
Ethnictobap[296,]=coefficients(summary(mod))[names(mod$coefficients)=="Ethnictoba",1:2]
mod=glm.nb(titmc~ref_avail+Insecticide+human+dogcat+Ecotope+cardboard+thatch+brick+metal+wood+Ethnic,maxit=100)
aic[297]=AIC(mod)
ref_availp[297,]=coefficients(summary(mod))[names(mod$coefficients)=="ref_avail",1:2]
InsecticideYesp[297,]=coefficients(summary(mod))[names(mod$coefficients)=="InsecticideYes",1:2]
humanp[297,]=coefficients(summary(mod))[names(mod$coefficients)=="human",1:2]
dogcatp[297,]=coefficients(summary(mod))[names(mod$coefficients)=="dogcat",1:2]
EcotopeCoDp[297,]=coefficients(summary(mod))[names(mod$coefficients)=="EcotopeCoD",1:2]
cardboardp[297,]=coefficients(summary(mod))[names(mod$coefficients)=="cardboard",1:2]
thatchp[297,]=coefficients(summary(mod))[names(mod$coefficients)=="thatch",1:2]
brickp[297,]=coefficients(summary(mod))[names(mod$coefficients)=="brick",1:2]
metalp[297,]=coefficients(summary(mod))[names(mod$coefficients)=="metal",1:2]
woodp[297,]=coefficients(summary(mod))[names(mod$coefficients)=="wood",1:2]
Ethnictobap[297,]=coefficients(summary(mod))[names(mod$coefficients)=="Ethnictoba",1:2]
mod=glm.nb(titmc~Insecticide+human+dogcat+Ecotope+cardboard+thatch+brick+metal+wood+Ethnic,maxit=100)
aic[298]=AIC(mod)
InsecticideYesp[298,]=coefficients(summary(mod))[names(mod$coefficients)=="InsecticideYes",1:2]
humanp[298,]=coefficients(summary(mod))[names(mod$coefficients)=="human",1:2]
dogcatp[298,]=coefficients(summary(mod))[names(mod$coefficients)=="dogcat",1:2]
EcotopeCoDp[298,]=coefficients(summary(mod))[names(mod$coefficients)=="EcotopeCoD",1:2]
cardboardp[298,]=coefficients(summary(mod))[names(mod$coefficients)=="cardboard",1:2]
thatchp[298,]=coefficients(summary(mod))[names(mod$coefficients)=="thatch",1:2]
brickp[298,]=coefficients(summary(mod))[names(mod$coefficients)=="brick",1:2]
metalp[298,]=coefficients(summary(mod))[names(mod$coefficients)=="metal",1:2]
woodp[298,]=coefficients(summary(mod))[names(mod$coefficients)=="wood",1:2]
Ethnictobap[298,]=coefficients(summary(mod))[names(mod$coefficients)=="Ethnictoba",1:2]
mod=glm.nb(titmc~ref_avail+human+dogcat+Ecotope+cardboard+thatch+brick+metal+wood+Ethnic,maxit=100)
aic[299]=AIC(mod)
ref_availp[299,]=coefficients(summary(mod))[names(mod$coefficients)=="ref_avail",1:2]
humanp[299,]=coefficients(summary(mod))[names(mod$coefficients)=="human",1:2]
dogcatp[299,]=coefficients(summary(mod))[names(mod$coefficients)=="dogcat",1:2]
EcotopeCoDp[299,]=coefficients(summary(mod))[names(mod$coefficients)=="EcotopeCoD",1:2]
cardboardp[299,]=coefficients(summary(mod))[names(mod$coefficients)=="cardboard",1:2]
thatchp[299,]=coefficients(summary(mod))[names(mod$coefficients)=="thatch",1:2]
brickp[299,]=coefficients(summary(mod))[names(mod$coefficients)=="brick",1:2]
metalp[299,]=coefficients(summary(mod))[names(mod$coefficients)=="metal",1:2]
woodp[299,]=coefficients(summary(mod))[names(mod$coefficients)=="wood",1:2]
Ethnictobap[299,]=coefficients(summary(mod))[names(mod$coefficients)=="Ethnictoba",1:2]
mod=glm.nb(titmc~human+dogcat+Ecotope+cardboard+thatch+brick+metal+wood+Ethnic,maxit=100)
aic[300]=AIC(mod)
humanp[300,]=coefficients(summary(mod))[names(mod$coefficients)=="human",1:2]
dogcatp[300,]=coefficients(summary(mod))[names(mod$coefficients)=="dogcat",1:2]
EcotopeCoDp[300,]=coefficients(summary(mod))[names(mod$coefficients)=="EcotopeCoD",1:2]
cardboardp[300,]=coefficients(summary(mod))[names(mod$coefficients)=="cardboard",1:2]
thatchp[300,]=coefficients(summary(mod))[names(mod$coefficients)=="thatch",1:2]
brickp[300,]=coefficients(summary(mod))[names(mod$coefficients)=="brick",1:2]
metalp[300,]=coefficients(summary(mod))[names(mod$coefficients)=="metal",1:2]
woodp[300,]=coefficients(summary(mod))[names(mod$coefficients)=="wood",1:2]
Ethnictobap[300,]=coefficients(summary(mod))[names(mod$coefficients)=="Ethnictoba",1:2]
mod=glm.nb(titmc~ref_avail+Insecticide+dogcat+Ecotope+cardboard+thatch+brick+metal+wood+Ethnic,maxit=100)
aic[301]=AIC(mod)
ref_availp[301,]=coefficients(summary(mod))[names(mod$coefficients)=="ref_avail",1:2]
InsecticideYesp[301,]=coefficients(summary(mod))[names(mod$coefficients)=="InsecticideYes",1:2]
dogcatp[301,]=coefficients(summary(mod))[names(mod$coefficients)=="dogcat",1:2]
EcotopeCoDp[301,]=coefficients(summary(mod))[names(mod$coefficients)=="EcotopeCoD",1:2]
cardboardp[301,]=coefficients(summary(mod))[names(mod$coefficients)=="cardboard",1:2]
thatchp[301,]=coefficients(summary(mod))[names(mod$coefficients)=="thatch",1:2]
brickp[301,]=coefficients(summary(mod))[names(mod$coefficients)=="brick",1:2]
metalp[301,]=coefficients(summary(mod))[names(mod$coefficients)=="metal",1:2]
woodp[301,]=coefficients(summary(mod))[names(mod$coefficients)=="wood",1:2]
Ethnictobap[301,]=coefficients(summary(mod))[names(mod$coefficients)=="Ethnictoba",1:2]
mod=glm.nb(titmc~Insecticide+dogcat+Ecotope+cardboard+thatch+brick+metal+wood+Ethnic,maxit=100)
aic[302]=AIC(mod)
InsecticideYesp[302,]=coefficients(summary(mod))[names(mod$coefficients)=="InsecticideYes",1:2]
dogcatp[302,]=coefficients(summary(mod))[names(mod$coefficients)=="dogcat",1:2]
EcotopeCoDp[302,]=coefficients(summary(mod))[names(mod$coefficients)=="EcotopeCoD",1:2]
cardboardp[302,]=coefficients(summary(mod))[names(mod$coefficients)=="cardboard",1:2]
thatchp[302,]=coefficients(summary(mod))[names(mod$coefficients)=="thatch",1:2]
brickp[302,]=coefficients(summary(mod))[names(mod$coefficients)=="brick",1:2]
metalp[302,]=coefficients(summary(mod))[names(mod$coefficients)=="metal",1:2]
woodp[302,]=coefficients(summary(mod))[names(mod$coefficients)=="wood",1:2]
Ethnictobap[302,]=coefficients(summary(mod))[names(mod$coefficients)=="Ethnictoba",1:2]
mod=glm.nb(titmc~ref_avail+dogcat+Ecotope+cardboard+thatch+brick+metal+wood+Ethnic,maxit=100)
aic[303]=AIC(mod)
ref_availp[303,]=coefficients(summary(mod))[names(mod$coefficients)=="ref_avail",1:2]
dogcatp[303,]=coefficients(summary(mod))[names(mod$coefficients)=="dogcat",1:2]
EcotopeCoDp[303,]=coefficients(summary(mod))[names(mod$coefficients)=="EcotopeCoD",1:2]
cardboardp[303,]=coefficients(summary(mod))[names(mod$coefficients)=="cardboard",1:2]
thatchp[303,]=coefficients(summary(mod))[names(mod$coefficients)=="thatch",1:2]
brickp[303,]=coefficients(summary(mod))[names(mod$coefficients)=="brick",1:2]
metalp[303,]=coefficients(summary(mod))[names(mod$coefficients)=="metal",1:2]
woodp[303,]=coefficients(summary(mod))[names(mod$coefficients)=="wood",1:2]
Ethnictobap[303,]=coefficients(summary(mod))[names(mod$coefficients)=="Ethnictoba",1:2]
mod=glm.nb(titmc~dogcat+Ecotope+cardboard+thatch+brick+metal+wood+Ethnic,maxit=100)
aic[304]=AIC(mod)
dogcatp[304,]=coefficients(summary(mod))[names(mod$coefficients)=="dogcat",1:2]
EcotopeCoDp[304,]=coefficients(summary(mod))[names(mod$coefficients)=="EcotopeCoD",1:2]
cardboardp[304,]=coefficients(summary(mod))[names(mod$coefficients)=="cardboard",1:2]
thatchp[304,]=coefficients(summary(mod))[names(mod$coefficients)=="thatch",1:2]
brickp[304,]=coefficients(summary(mod))[names(mod$coefficients)=="brick",1:2]
metalp[304,]=coefficients(summary(mod))[names(mod$coefficients)=="metal",1:2]
woodp[304,]=coefficients(summary(mod))[names(mod$coefficients)=="wood",1:2]
Ethnictobap[304,]=coefficients(summary(mod))[names(mod$coefficients)=="Ethnictoba",1:2]
mod=glm.nb(titmc~ref_avail+Insecticide+human+ad_birds+Ecotope+cardboard+thatch+brick+metal+wood+Ethnic,maxit=100)
aic[305]=AIC(mod)
ref_availp[305,]=coefficients(summary(mod))[names(mod$coefficients)=="ref_avail",1:2]
InsecticideYesp[305,]=coefficients(summary(mod))[names(mod$coefficients)=="InsecticideYes",1:2]
humanp[305,]=coefficients(summary(mod))[names(mod$coefficients)=="human",1:2]
ad_birdsp[305,]=coefficients(summary(mod))[names(mod$coefficients)=="ad_birds",1:2]
EcotopeCoDp[305,]=coefficients(summary(mod))[names(mod$coefficients)=="EcotopeCoD",1:2]
cardboardp[305,]=coefficients(summary(mod))[names(mod$coefficients)=="cardboard",1:2]
thatchp[305,]=coefficients(summary(mod))[names(mod$coefficients)=="thatch",1:2]
brickp[305,]=coefficients(summary(mod))[names(mod$coefficients)=="brick",1:2]
metalp[305,]=coefficients(summary(mod))[names(mod$coefficients)=="metal",1:2]
woodp[305,]=coefficients(summary(mod))[names(mod$coefficients)=="wood",1:2]
Ethnictobap[305,]=coefficients(summary(mod))[names(mod$coefficients)=="Ethnictoba",1:2]
mod=glm.nb(titmc~Insecticide+human+ad_birds+Ecotope+cardboard+thatch+brick+metal+wood+Ethnic,maxit=100)
aic[306]=AIC(mod)
InsecticideYesp[306,]=coefficients(summary(mod))[names(mod$coefficients)=="InsecticideYes",1:2]
humanp[306,]=coefficients(summary(mod))[names(mod$coefficients)=="human",1:2]
ad_birdsp[306,]=coefficients(summary(mod))[names(mod$coefficients)=="ad_birds",1:2]
EcotopeCoDp[306,]=coefficients(summary(mod))[names(mod$coefficients)=="EcotopeCoD",1:2]
cardboardp[306,]=coefficients(summary(mod))[names(mod$coefficients)=="cardboard",1:2]
thatchp[306,]=coefficients(summary(mod))[names(mod$coefficients)=="thatch",1:2]
brickp[306,]=coefficients(summary(mod))[names(mod$coefficients)=="brick",1:2]
metalp[306,]=coefficients(summary(mod))[names(mod$coefficients)=="metal",1:2]
woodp[306,]=coefficients(summary(mod))[names(mod$coefficients)=="wood",1:2]
Ethnictobap[306,]=coefficients(summary(mod))[names(mod$coefficients)=="Ethnictoba",1:2]
mod=glm.nb(titmc~ref_avail+human+ad_birds+Ecotope+cardboard+thatch+brick+metal+wood+Ethnic,maxit=100)
aic[307]=AIC(mod)
ref_availp[307,]=coefficients(summary(mod))[names(mod$coefficients)=="ref_avail",1:2]
humanp[307,]=coefficients(summary(mod))[names(mod$coefficients)=="human",1:2]
ad_birdsp[307,]=coefficients(summary(mod))[names(mod$coefficients)=="ad_birds",1:2]
EcotopeCoDp[307,]=coefficients(summary(mod))[names(mod$coefficients)=="EcotopeCoD",1:2]
cardboardp[307,]=coefficients(summary(mod))[names(mod$coefficients)=="cardboard",1:2]
thatchp[307,]=coefficients(summary(mod))[names(mod$coefficients)=="thatch",1:2]
brickp[307,]=coefficients(summary(mod))[names(mod$coefficients)=="brick",1:2]
metalp[307,]=coefficients(summary(mod))[names(mod$coefficients)=="metal",1:2]
woodp[307,]=coefficients(summary(mod))[names(mod$coefficients)=="wood",1:2]
Ethnictobap[307,]=coefficients(summary(mod))[names(mod$coefficients)=="Ethnictoba",1:2]
mod=glm.nb(titmc~human+ad_birds+Ecotope+cardboard+thatch+brick+metal+wood+Ethnic,maxit=100)
aic[308]=AIC(mod)
humanp[308,]=coefficients(summary(mod))[names(mod$coefficients)=="human",1:2]
ad_birdsp[308,]=coefficients(summary(mod))[names(mod$coefficients)=="ad_birds",1:2]
EcotopeCoDp[308,]=coefficients(summary(mod))[names(mod$coefficients)=="EcotopeCoD",1:2]
cardboardp[308,]=coefficients(summary(mod))[names(mod$coefficients)=="cardboard",1:2]
thatchp[308,]=coefficients(summary(mod))[names(mod$coefficients)=="thatch",1:2]
brickp[308,]=coefficients(summary(mod))[names(mod$coefficients)=="brick",1:2]
metalp[308,]=coefficients(summary(mod))[names(mod$coefficients)=="metal",1:2]
woodp[308,]=coefficients(summary(mod))[names(mod$coefficients)=="wood",1:2]
Ethnictobap[308,]=coefficients(summary(mod))[names(mod$coefficients)=="Ethnictoba",1:2]
mod=glm.nb(titmc~ref_avail+Insecticide+ad_birds+Ecotope+cardboard+thatch+brick+metal+wood+Ethnic,maxit=100)
aic[309]=AIC(mod)
ref_availp[309,]=coefficients(summary(mod))[names(mod$coefficients)=="ref_avail",1:2]
InsecticideYesp[309,]=coefficients(summary(mod))[names(mod$coefficients)=="InsecticideYes",1:2]
ad_birdsp[309,]=coefficients(summary(mod))[names(mod$coefficients)=="ad_birds",1:2]
EcotopeCoDp[309,]=coefficients(summary(mod))[names(mod$coefficients)=="EcotopeCoD",1:2]
cardboardp[309,]=coefficients(summary(mod))[names(mod$coefficients)=="cardboard",1:2]
thatchp[309,]=coefficients(summary(mod))[names(mod$coefficients)=="thatch",1:2]
brickp[309,]=coefficients(summary(mod))[names(mod$coefficients)=="brick",1:2]
metalp[309,]=coefficients(summary(mod))[names(mod$coefficients)=="metal",1:2]
woodp[309,]=coefficients(summary(mod))[names(mod$coefficients)=="wood",1:2]
Ethnictobap[309,]=coefficients(summary(mod))[names(mod$coefficients)=="Ethnictoba",1:2]
mod=glm.nb(titmc~Insecticide+ad_birds+Ecotope+cardboard+thatch+brick+metal+wood+Ethnic,maxit=100)
aic[310]=AIC(mod)
InsecticideYesp[310,]=coefficients(summary(mod))[names(mod$coefficients)=="InsecticideYes",1:2]
ad_birdsp[310,]=coefficients(summary(mod))[names(mod$coefficients)=="ad_birds",1:2]
EcotopeCoDp[310,]=coefficients(summary(mod))[names(mod$coefficients)=="EcotopeCoD",1:2]
cardboardp[310,]=coefficients(summary(mod))[names(mod$coefficients)=="cardboard",1:2]
thatchp[310,]=coefficients(summary(mod))[names(mod$coefficients)=="thatch",1:2]
brickp[310,]=coefficients(summary(mod))[names(mod$coefficients)=="brick",1:2]
metalp[310,]=coefficients(summary(mod))[names(mod$coefficients)=="metal",1:2]
woodp[310,]=coefficients(summary(mod))[names(mod$coefficients)=="wood",1:2]
Ethnictobap[310,]=coefficients(summary(mod))[names(mod$coefficients)=="Ethnictoba",1:2]
mod=glm.nb(titmc~ref_avail+ad_birds+Ecotope+cardboard+thatch+brick+metal+wood+Ethnic,maxit=100)
aic[311]=AIC(mod)
ref_availp[311,]=coefficients(summary(mod))[names(mod$coefficients)=="ref_avail",1:2]
ad_birdsp[311,]=coefficients(summary(mod))[names(mod$coefficients)=="ad_birds",1:2]
EcotopeCoDp[311,]=coefficients(summary(mod))[names(mod$coefficients)=="EcotopeCoD",1:2]
cardboardp[311,]=coefficients(summary(mod))[names(mod$coefficients)=="cardboard",1:2]
thatchp[311,]=coefficients(summary(mod))[names(mod$coefficients)=="thatch",1:2]
brickp[311,]=coefficients(summary(mod))[names(mod$coefficients)=="brick",1:2]
metalp[311,]=coefficients(summary(mod))[names(mod$coefficients)=="metal",1:2]
woodp[311,]=coefficients(summary(mod))[names(mod$coefficients)=="wood",1:2]
Ethnictobap[311,]=coefficients(summary(mod))[names(mod$coefficients)=="Ethnictoba",1:2]
mod=glm.nb(titmc~ad_birds+Ecotope+cardboard+thatch+brick+metal+wood+Ethnic,maxit=100)
aic[312]=AIC(mod)
ad_birdsp[312,]=coefficients(summary(mod))[names(mod$coefficients)=="ad_birds",1:2]
EcotopeCoDp[312,]=coefficients(summary(mod))[names(mod$coefficients)=="EcotopeCoD",1:2]
cardboardp[312,]=coefficients(summary(mod))[names(mod$coefficients)=="cardboard",1:2]
thatchp[312,]=coefficients(summary(mod))[names(mod$coefficients)=="thatch",1:2]
brickp[312,]=coefficients(summary(mod))[names(mod$coefficients)=="brick",1:2]
metalp[312,]=coefficients(summary(mod))[names(mod$coefficients)=="metal",1:2]
woodp[312,]=coefficients(summary(mod))[names(mod$coefficients)=="wood",1:2]
Ethnictobap[312,]=coefficients(summary(mod))[names(mod$coefficients)=="Ethnictoba",1:2]
mod=glm.nb(titmc~ref_avail+Insecticide+human+Ecotope+cardboard+thatch+brick+metal+wood+Ethnic,maxit=100)
aic[313]=AIC(mod)
ref_availp[313,]=coefficients(summary(mod))[names(mod$coefficients)=="ref_avail",1:2]
InsecticideYesp[313,]=coefficients(summary(mod))[names(mod$coefficients)=="InsecticideYes",1:2]
humanp[313,]=coefficients(summary(mod))[names(mod$coefficients)=="human",1:2]
EcotopeCoDp[313,]=coefficients(summary(mod))[names(mod$coefficients)=="EcotopeCoD",1:2]
cardboardp[313,]=coefficients(summary(mod))[names(mod$coefficients)=="cardboard",1:2]
thatchp[313,]=coefficients(summary(mod))[names(mod$coefficients)=="thatch",1:2]
brickp[313,]=coefficients(summary(mod))[names(mod$coefficients)=="brick",1:2]
metalp[313,]=coefficients(summary(mod))[names(mod$coefficients)=="metal",1:2]
woodp[313,]=coefficients(summary(mod))[names(mod$coefficients)=="wood",1:2]
Ethnictobap[313,]=coefficients(summary(mod))[names(mod$coefficients)=="Ethnictoba",1:2]
mod=glm.nb(titmc~Insecticide+human+Ecotope+cardboard+thatch+brick+metal+wood+Ethnic,maxit=100)
aic[314]=AIC(mod)
InsecticideYesp[314,]=coefficients(summary(mod))[names(mod$coefficients)=="InsecticideYes",1:2]
humanp[314,]=coefficients(summary(mod))[names(mod$coefficients)=="human",1:2]
EcotopeCoDp[314,]=coefficients(summary(mod))[names(mod$coefficients)=="EcotopeCoD",1:2]
cardboardp[314,]=coefficients(summary(mod))[names(mod$coefficients)=="cardboard",1:2]
thatchp[314,]=coefficients(summary(mod))[names(mod$coefficients)=="thatch",1:2]
brickp[314,]=coefficients(summary(mod))[names(mod$coefficients)=="brick",1:2]
metalp[314,]=coefficients(summary(mod))[names(mod$coefficients)=="metal",1:2]
woodp[314,]=coefficients(summary(mod))[names(mod$coefficients)=="wood",1:2]
Ethnictobap[314,]=coefficients(summary(mod))[names(mod$coefficients)=="Ethnictoba",1:2]
mod=glm.nb(titmc~ref_avail+human+Ecotope+cardboard+thatch+brick+metal+wood+Ethnic,maxit=100)
aic[315]=AIC(mod)
ref_availp[315,]=coefficients(summary(mod))[names(mod$coefficients)=="ref_avail",1:2]
humanp[315,]=coefficients(summary(mod))[names(mod$coefficients)=="human",1:2]
EcotopeCoDp[315,]=coefficients(summary(mod))[names(mod$coefficients)=="EcotopeCoD",1:2]
cardboardp[315,]=coefficients(summary(mod))[names(mod$coefficients)=="cardboard",1:2]
thatchp[315,]=coefficients(summary(mod))[names(mod$coefficients)=="thatch",1:2]
brickp[315,]=coefficients(summary(mod))[names(mod$coefficients)=="brick",1:2]
metalp[315,]=coefficients(summary(mod))[names(mod$coefficients)=="metal",1:2]
woodp[315,]=coefficients(summary(mod))[names(mod$coefficients)=="wood",1:2]
Ethnictobap[315,]=coefficients(summary(mod))[names(mod$coefficients)=="Ethnictoba",1:2]
mod=glm.nb(titmc~human+Ecotope+cardboard+thatch+brick+metal+wood+Ethnic,maxit=100)
aic[316]=AIC(mod)
humanp[316,]=coefficients(summary(mod))[names(mod$coefficients)=="human",1:2]
EcotopeCoDp[316,]=coefficients(summary(mod))[names(mod$coefficients)=="EcotopeCoD",1:2]
cardboardp[316,]=coefficients(summary(mod))[names(mod$coefficients)=="cardboard",1:2]
thatchp[316,]=coefficients(summary(mod))[names(mod$coefficients)=="thatch",1:2]
brickp[316,]=coefficients(summary(mod))[names(mod$coefficients)=="brick",1:2]
metalp[316,]=coefficients(summary(mod))[names(mod$coefficients)=="metal",1:2]
woodp[316,]=coefficients(summary(mod))[names(mod$coefficients)=="wood",1:2]
Ethnictobap[316,]=coefficients(summary(mod))[names(mod$coefficients)=="Ethnictoba",1:2]
mod=glm.nb(titmc~ref_avail+Insecticide+Ecotope+cardboard+thatch+brick+metal+wood+Ethnic,maxit=100)
aic[317]=AIC(mod)
ref_availp[317,]=coefficients(summary(mod))[names(mod$coefficients)=="ref_avail",1:2]
InsecticideYesp[317,]=coefficients(summary(mod))[names(mod$coefficients)=="InsecticideYes",1:2]
EcotopeCoDp[317,]=coefficients(summary(mod))[names(mod$coefficients)=="EcotopeCoD",1:2]
cardboardp[317,]=coefficients(summary(mod))[names(mod$coefficients)=="cardboard",1:2]
thatchp[317,]=coefficients(summary(mod))[names(mod$coefficients)=="thatch",1:2]
brickp[317,]=coefficients(summary(mod))[names(mod$coefficients)=="brick",1:2]
metalp[317,]=coefficients(summary(mod))[names(mod$coefficients)=="metal",1:2]
woodp[317,]=coefficients(summary(mod))[names(mod$coefficients)=="wood",1:2]
Ethnictobap[317,]=coefficients(summary(mod))[names(mod$coefficients)=="Ethnictoba",1:2]
mod=glm.nb(titmc~Insecticide+Ecotope+cardboard+thatch+brick+metal+wood+Ethnic,maxit=100)
aic[318]=AIC(mod)
InsecticideYesp[318,]=coefficients(summary(mod))[names(mod$coefficients)=="InsecticideYes",1:2]
EcotopeCoDp[318,]=coefficients(summary(mod))[names(mod$coefficients)=="EcotopeCoD",1:2]
cardboardp[318,]=coefficients(summary(mod))[names(mod$coefficients)=="cardboard",1:2]
thatchp[318,]=coefficients(summary(mod))[names(mod$coefficients)=="thatch",1:2]
brickp[318,]=coefficients(summary(mod))[names(mod$coefficients)=="brick",1:2]
metalp[318,]=coefficients(summary(mod))[names(mod$coefficients)=="metal",1:2]
woodp[318,]=coefficients(summary(mod))[names(mod$coefficients)=="wood",1:2]
Ethnictobap[318,]=coefficients(summary(mod))[names(mod$coefficients)=="Ethnictoba",1:2]
mod=glm.nb(titmc~ref_avail+Ecotope+cardboard+thatch+brick+metal+wood+Ethnic,maxit=100)
aic[319]=AIC(mod)
ref_availp[319,]=coefficients(summary(mod))[names(mod$coefficients)=="ref_avail",1:2]
EcotopeCoDp[319,]=coefficients(summary(mod))[names(mod$coefficients)=="EcotopeCoD",1:2]
cardboardp[319,]=coefficients(summary(mod))[names(mod$coefficients)=="cardboard",1:2]
thatchp[319,]=coefficients(summary(mod))[names(mod$coefficients)=="thatch",1:2]
brickp[319,]=coefficients(summary(mod))[names(mod$coefficients)=="brick",1:2]
metalp[319,]=coefficients(summary(mod))[names(mod$coefficients)=="metal",1:2]
woodp[319,]=coefficients(summary(mod))[names(mod$coefficients)=="wood",1:2]
Ethnictobap[319,]=coefficients(summary(mod))[names(mod$coefficients)=="Ethnictoba",1:2]
mod=glm.nb(titmc~Ecotope+cardboard+thatch+brick+metal+wood+Ethnic,maxit=100)
aic[320]=AIC(mod)
EcotopeCoDp[320,]=coefficients(summary(mod))[names(mod$coefficients)=="EcotopeCoD",1:2]
cardboardp[320,]=coefficients(summary(mod))[names(mod$coefficients)=="cardboard",1:2]
thatchp[320,]=coefficients(summary(mod))[names(mod$coefficients)=="thatch",1:2]
brickp[320,]=coefficients(summary(mod))[names(mod$coefficients)=="brick",1:2]
metalp[320,]=coefficients(summary(mod))[names(mod$coefficients)=="metal",1:2]
woodp[320,]=coefficients(summary(mod))[names(mod$coefficients)=="wood",1:2]
Ethnictobap[320,]=coefficients(summary(mod))[names(mod$coefficients)=="Ethnictoba",1:2]
mod=glm.nb(titmc~ref_avail+Insecticide+human+ad_birds+dogcat+fledg+cardboard+thatch+brick+metal+wood+Ethnic,maxit=100)
aic[321]=AIC(mod)
ref_availp[321,]=coefficients(summary(mod))[names(mod$coefficients)=="ref_avail",1:2]
InsecticideYesp[321,]=coefficients(summary(mod))[names(mod$coefficients)=="InsecticideYes",1:2]
humanp[321,]=coefficients(summary(mod))[names(mod$coefficients)=="human",1:2]
ad_birdsp[321,]=coefficients(summary(mod))[names(mod$coefficients)=="ad_birds",1:2]
dogcatp[321,]=coefficients(summary(mod))[names(mod$coefficients)=="dogcat",1:2]
fledgp[321,]=coefficients(summary(mod))[names(mod$coefficients)=="fledg",1:2]
cardboardp[321,]=coefficients(summary(mod))[names(mod$coefficients)=="cardboard",1:2]
thatchp[321,]=coefficients(summary(mod))[names(mod$coefficients)=="thatch",1:2]
brickp[321,]=coefficients(summary(mod))[names(mod$coefficients)=="brick",1:2]
metalp[321,]=coefficients(summary(mod))[names(mod$coefficients)=="metal",1:2]
woodp[321,]=coefficients(summary(mod))[names(mod$coefficients)=="wood",1:2]
Ethnictobap[321,]=coefficients(summary(mod))[names(mod$coefficients)=="Ethnictoba",1:2]
mod=glm.nb(titmc~Insecticide+human+ad_birds+dogcat+fledg+cardboard+thatch+brick+metal+wood+Ethnic,maxit=100)
aic[322]=AIC(mod)
InsecticideYesp[322,]=coefficients(summary(mod))[names(mod$coefficients)=="InsecticideYes",1:2]
humanp[322,]=coefficients(summary(mod))[names(mod$coefficients)=="human",1:2]
ad_birdsp[322,]=coefficients(summary(mod))[names(mod$coefficients)=="ad_birds",1:2]
dogcatp[322,]=coefficients(summary(mod))[names(mod$coefficients)=="dogcat",1:2]
fledgp[322,]=coefficients(summary(mod))[names(mod$coefficients)=="fledg",1:2]
cardboardp[322,]=coefficients(summary(mod))[names(mod$coefficients)=="cardboard",1:2]
thatchp[322,]=coefficients(summary(mod))[names(mod$coefficients)=="thatch",1:2]
brickp[322,]=coefficients(summary(mod))[names(mod$coefficients)=="brick",1:2]
metalp[322,]=coefficients(summary(mod))[names(mod$coefficients)=="metal",1:2]
woodp[322,]=coefficients(summary(mod))[names(mod$coefficients)=="wood",1:2]
Ethnictobap[322,]=coefficients(summary(mod))[names(mod$coefficients)=="Ethnictoba",1:2]
mod=glm.nb(titmc~ref_avail+human+ad_birds+dogcat+fledg+cardboard+thatch+brick+metal+wood+Ethnic,maxit=100)
aic[323]=AIC(mod)
ref_availp[323,]=coefficients(summary(mod))[names(mod$coefficients)=="ref_avail",1:2]
humanp[323,]=coefficients(summary(mod))[names(mod$coefficients)=="human",1:2]
ad_birdsp[323,]=coefficients(summary(mod))[names(mod$coefficients)=="ad_birds",1:2]
dogcatp[323,]=coefficients(summary(mod))[names(mod$coefficients)=="dogcat",1:2]
fledgp[323,]=coefficients(summary(mod))[names(mod$coefficients)=="fledg",1:2]
cardboardp[323,]=coefficients(summary(mod))[names(mod$coefficients)=="cardboard",1:2]
thatchp[323,]=coefficients(summary(mod))[names(mod$coefficients)=="thatch",1:2]
brickp[323,]=coefficients(summary(mod))[names(mod$coefficients)=="brick",1:2]
metalp[323,]=coefficients(summary(mod))[names(mod$coefficients)=="metal",1:2]
woodp[323,]=coefficients(summary(mod))[names(mod$coefficients)=="wood",1:2]
Ethnictobap[323,]=coefficients(summary(mod))[names(mod$coefficients)=="Ethnictoba",1:2]
mod=glm.nb(titmc~human+ad_birds+dogcat+fledg+cardboard+thatch+brick+metal+wood+Ethnic,maxit=100)
aic[324]=AIC(mod)
humanp[324,]=coefficients(summary(mod))[names(mod$coefficients)=="human",1:2]
ad_birdsp[324,]=coefficients(summary(mod))[names(mod$coefficients)=="ad_birds",1:2]
dogcatp[324,]=coefficients(summary(mod))[names(mod$coefficients)=="dogcat",1:2]
fledgp[324,]=coefficients(summary(mod))[names(mod$coefficients)=="fledg",1:2]
cardboardp[324,]=coefficients(summary(mod))[names(mod$coefficients)=="cardboard",1:2]
thatchp[324,]=coefficients(summary(mod))[names(mod$coefficients)=="thatch",1:2]
brickp[324,]=coefficients(summary(mod))[names(mod$coefficients)=="brick",1:2]
metalp[324,]=coefficients(summary(mod))[names(mod$coefficients)=="metal",1:2]
woodp[324,]=coefficients(summary(mod))[names(mod$coefficients)=="wood",1:2]
Ethnictobap[324,]=coefficients(summary(mod))[names(mod$coefficients)=="Ethnictoba",1:2]
mod=glm.nb(titmc~ref_avail+Insecticide+ad_birds+dogcat+fledg+cardboard+thatch+brick+metal+wood+Ethnic,maxit=100)
aic[325]=AIC(mod)
ref_availp[325,]=coefficients(summary(mod))[names(mod$coefficients)=="ref_avail",1:2]
InsecticideYesp[325,]=coefficients(summary(mod))[names(mod$coefficients)=="InsecticideYes",1:2]
ad_birdsp[325,]=coefficients(summary(mod))[names(mod$coefficients)=="ad_birds",1:2]
dogcatp[325,]=coefficients(summary(mod))[names(mod$coefficients)=="dogcat",1:2]
fledgp[325,]=coefficients(summary(mod))[names(mod$coefficients)=="fledg",1:2]
cardboardp[325,]=coefficients(summary(mod))[names(mod$coefficients)=="cardboard",1:2]
thatchp[325,]=coefficients(summary(mod))[names(mod$coefficients)=="thatch",1:2]
brickp[325,]=coefficients(summary(mod))[names(mod$coefficients)=="brick",1:2]
metalp[325,]=coefficients(summary(mod))[names(mod$coefficients)=="metal",1:2]
woodp[325,]=coefficients(summary(mod))[names(mod$coefficients)=="wood",1:2]
Ethnictobap[325,]=coefficients(summary(mod))[names(mod$coefficients)=="Ethnictoba",1:2]
mod=glm.nb(titmc~Insecticide+ad_birds+dogcat+fledg+cardboard+thatch+brick+metal+wood+Ethnic,maxit=100)
aic[326]=AIC(mod)
InsecticideYesp[326,]=coefficients(summary(mod))[names(mod$coefficients)=="InsecticideYes",1:2]
ad_birdsp[326,]=coefficients(summary(mod))[names(mod$coefficients)=="ad_birds",1:2]
dogcatp[326,]=coefficients(summary(mod))[names(mod$coefficients)=="dogcat",1:2]
fledgp[326,]=coefficients(summary(mod))[names(mod$coefficients)=="fledg",1:2]
cardboardp[326,]=coefficients(summary(mod))[names(mod$coefficients)=="cardboard",1:2]
thatchp[326,]=coefficients(summary(mod))[names(mod$coefficients)=="thatch",1:2]
brickp[326,]=coefficients(summary(mod))[names(mod$coefficients)=="brick",1:2]
metalp[326,]=coefficients(summary(mod))[names(mod$coefficients)=="metal",1:2]
woodp[326,]=coefficients(summary(mod))[names(mod$coefficients)=="wood",1:2]
Ethnictobap[326,]=coefficients(summary(mod))[names(mod$coefficients)=="Ethnictoba",1:2]
mod=glm.nb(titmc~ref_avail+ad_birds+dogcat+fledg+cardboard+thatch+brick+metal+wood+Ethnic,maxit=100)
aic[327]=AIC(mod)
ref_availp[327,]=coefficients(summary(mod))[names(mod$coefficients)=="ref_avail",1:2]
ad_birdsp[327,]=coefficients(summary(mod))[names(mod$coefficients)=="ad_birds",1:2]
dogcatp[327,]=coefficients(summary(mod))[names(mod$coefficients)=="dogcat",1:2]
fledgp[327,]=coefficients(summary(mod))[names(mod$coefficients)=="fledg",1:2]
cardboardp[327,]=coefficients(summary(mod))[names(mod$coefficients)=="cardboard",1:2]
thatchp[327,]=coefficients(summary(mod))[names(mod$coefficients)=="thatch",1:2]
brickp[327,]=coefficients(summary(mod))[names(mod$coefficients)=="brick",1:2]
metalp[327,]=coefficients(summary(mod))[names(mod$coefficients)=="metal",1:2]
woodp[327,]=coefficients(summary(mod))[names(mod$coefficients)=="wood",1:2]
Ethnictobap[327,]=coefficients(summary(mod))[names(mod$coefficients)=="Ethnictoba",1:2]
mod=glm.nb(titmc~ad_birds+dogcat+fledg+cardboard+thatch+brick+metal+wood+Ethnic,maxit=100)
aic[328]=AIC(mod)
ad_birdsp[328,]=coefficients(summary(mod))[names(mod$coefficients)=="ad_birds",1:2]
dogcatp[328,]=coefficients(summary(mod))[names(mod$coefficients)=="dogcat",1:2]
fledgp[328,]=coefficients(summary(mod))[names(mod$coefficients)=="fledg",1:2]
cardboardp[328,]=coefficients(summary(mod))[names(mod$coefficients)=="cardboard",1:2]
thatchp[328,]=coefficients(summary(mod))[names(mod$coefficients)=="thatch",1:2]
brickp[328,]=coefficients(summary(mod))[names(mod$coefficients)=="brick",1:2]
metalp[328,]=coefficients(summary(mod))[names(mod$coefficients)=="metal",1:2]
woodp[328,]=coefficients(summary(mod))[names(mod$coefficients)=="wood",1:2]
Ethnictobap[328,]=coefficients(summary(mod))[names(mod$coefficients)=="Ethnictoba",1:2]
mod=glm.nb(titmc~ref_avail+Insecticide+human+dogcat+fledg+cardboard+thatch+brick+metal+wood+Ethnic,maxit=100)
aic[329]=AIC(mod)
ref_availp[329,]=coefficients(summary(mod))[names(mod$coefficients)=="ref_avail",1:2]
InsecticideYesp[329,]=coefficients(summary(mod))[names(mod$coefficients)=="InsecticideYes",1:2]
humanp[329,]=coefficients(summary(mod))[names(mod$coefficients)=="human",1:2]
dogcatp[329,]=coefficients(summary(mod))[names(mod$coefficients)=="dogcat",1:2]
fledgp[329,]=coefficients(summary(mod))[names(mod$coefficients)=="fledg",1:2]
cardboardp[329,]=coefficients(summary(mod))[names(mod$coefficients)=="cardboard",1:2]
thatchp[329,]=coefficients(summary(mod))[names(mod$coefficients)=="thatch",1:2]
brickp[329,]=coefficients(summary(mod))[names(mod$coefficients)=="brick",1:2]
metalp[329,]=coefficients(summary(mod))[names(mod$coefficients)=="metal",1:2]
woodp[329,]=coefficients(summary(mod))[names(mod$coefficients)=="wood",1:2]
Ethnictobap[329,]=coefficients(summary(mod))[names(mod$coefficients)=="Ethnictoba",1:2]
mod=glm.nb(titmc~Insecticide+human+dogcat+fledg+cardboard+thatch+brick+metal+wood+Ethnic,maxit=100)
aic[330]=AIC(mod)
InsecticideYesp[330,]=coefficients(summary(mod))[names(mod$coefficients)=="InsecticideYes",1:2]
humanp[330,]=coefficients(summary(mod))[names(mod$coefficients)=="human",1:2]
dogcatp[330,]=coefficients(summary(mod))[names(mod$coefficients)=="dogcat",1:2]
fledgp[330,]=coefficients(summary(mod))[names(mod$coefficients)=="fledg",1:2]
cardboardp[330,]=coefficients(summary(mod))[names(mod$coefficients)=="cardboard",1:2]
thatchp[330,]=coefficients(summary(mod))[names(mod$coefficients)=="thatch",1:2]
brickp[330,]=coefficients(summary(mod))[names(mod$coefficients)=="brick",1:2]
metalp[330,]=coefficients(summary(mod))[names(mod$coefficients)=="metal",1:2]
woodp[330,]=coefficients(summary(mod))[names(mod$coefficients)=="wood",1:2]
Ethnictobap[330,]=coefficients(summary(mod))[names(mod$coefficients)=="Ethnictoba",1:2]
mod=glm.nb(titmc~ref_avail+human+dogcat+fledg+cardboard+thatch+brick+metal+wood+Ethnic,maxit=100)
aic[331]=AIC(mod)
ref_availp[331,]=coefficients(summary(mod))[names(mod$coefficients)=="ref_avail",1:2]
humanp[331,]=coefficients(summary(mod))[names(mod$coefficients)=="human",1:2]
dogcatp[331,]=coefficients(summary(mod))[names(mod$coefficients)=="dogcat",1:2]
fledgp[331,]=coefficients(summary(mod))[names(mod$coefficients)=="fledg",1:2]
cardboardp[331,]=coefficients(summary(mod))[names(mod$coefficients)=="cardboard",1:2]
thatchp[331,]=coefficients(summary(mod))[names(mod$coefficients)=="thatch",1:2]
brickp[331,]=coefficients(summary(mod))[names(mod$coefficients)=="brick",1:2]
metalp[331,]=coefficients(summary(mod))[names(mod$coefficients)=="metal",1:2]
woodp[331,]=coefficients(summary(mod))[names(mod$coefficients)=="wood",1:2]
Ethnictobap[331,]=coefficients(summary(mod))[names(mod$coefficients)=="Ethnictoba",1:2]
mod=glm.nb(titmc~human+dogcat+fledg+cardboard+thatch+brick+metal+wood+Ethnic,maxit=100)
aic[332]=AIC(mod)
humanp[332,]=coefficients(summary(mod))[names(mod$coefficients)=="human",1:2]
dogcatp[332,]=coefficients(summary(mod))[names(mod$coefficients)=="dogcat",1:2]
fledgp[332,]=coefficients(summary(mod))[names(mod$coefficients)=="fledg",1:2]
cardboardp[332,]=coefficients(summary(mod))[names(mod$coefficients)=="cardboard",1:2]
thatchp[332,]=coefficients(summary(mod))[names(mod$coefficients)=="thatch",1:2]
brickp[332,]=coefficients(summary(mod))[names(mod$coefficients)=="brick",1:2]
metalp[332,]=coefficients(summary(mod))[names(mod$coefficients)=="metal",1:2]
woodp[332,]=coefficients(summary(mod))[names(mod$coefficients)=="wood",1:2]
Ethnictobap[332,]=coefficients(summary(mod))[names(mod$coefficients)=="Ethnictoba",1:2]
mod=glm.nb(titmc~ref_avail+Insecticide+dogcat+fledg+cardboard+thatch+brick+metal+wood+Ethnic,maxit=100)
aic[333]=AIC(mod)
ref_availp[333,]=coefficients(summary(mod))[names(mod$coefficients)=="ref_avail",1:2]
InsecticideYesp[333,]=coefficients(summary(mod))[names(mod$coefficients)=="InsecticideYes",1:2]
dogcatp[333,]=coefficients(summary(mod))[names(mod$coefficients)=="dogcat",1:2]
fledgp[333,]=coefficients(summary(mod))[names(mod$coefficients)=="fledg",1:2]
cardboardp[333,]=coefficients(summary(mod))[names(mod$coefficients)=="cardboard",1:2]
thatchp[333,]=coefficients(summary(mod))[names(mod$coefficients)=="thatch",1:2]
brickp[333,]=coefficients(summary(mod))[names(mod$coefficients)=="brick",1:2]
metalp[333,]=coefficients(summary(mod))[names(mod$coefficients)=="metal",1:2]
woodp[333,]=coefficients(summary(mod))[names(mod$coefficients)=="wood",1:2]
Ethnictobap[333,]=coefficients(summary(mod))[names(mod$coefficients)=="Ethnictoba",1:2]
mod=glm.nb(titmc~Insecticide+dogcat+fledg+cardboard+thatch+brick+metal+wood+Ethnic,maxit=100)
aic[334]=AIC(mod)
InsecticideYesp[334,]=coefficients(summary(mod))[names(mod$coefficients)=="InsecticideYes",1:2]
dogcatp[334,]=coefficients(summary(mod))[names(mod$coefficients)=="dogcat",1:2]
fledgp[334,]=coefficients(summary(mod))[names(mod$coefficients)=="fledg",1:2]
cardboardp[334,]=coefficients(summary(mod))[names(mod$coefficients)=="cardboard",1:2]
thatchp[334,]=coefficients(summary(mod))[names(mod$coefficients)=="thatch",1:2]
brickp[334,]=coefficients(summary(mod))[names(mod$coefficients)=="brick",1:2]
metalp[334,]=coefficients(summary(mod))[names(mod$coefficients)=="metal",1:2]
woodp[334,]=coefficients(summary(mod))[names(mod$coefficients)=="wood",1:2]
Ethnictobap[334,]=coefficients(summary(mod))[names(mod$coefficients)=="Ethnictoba",1:2]
mod=glm.nb(titmc~ref_avail+dogcat+fledg+cardboard+thatch+brick+metal+wood+Ethnic,maxit=100)
aic[335]=AIC(mod)
ref_availp[335,]=coefficients(summary(mod))[names(mod$coefficients)=="ref_avail",1:2]
dogcatp[335,]=coefficients(summary(mod))[names(mod$coefficients)=="dogcat",1:2]
fledgp[335,]=coefficients(summary(mod))[names(mod$coefficients)=="fledg",1:2]
cardboardp[335,]=coefficients(summary(mod))[names(mod$coefficients)=="cardboard",1:2]
thatchp[335,]=coefficients(summary(mod))[names(mod$coefficients)=="thatch",1:2]
brickp[335,]=coefficients(summary(mod))[names(mod$coefficients)=="brick",1:2]
metalp[335,]=coefficients(summary(mod))[names(mod$coefficients)=="metal",1:2]
woodp[335,]=coefficients(summary(mod))[names(mod$coefficients)=="wood",1:2]
Ethnictobap[335,]=coefficients(summary(mod))[names(mod$coefficients)=="Ethnictoba",1:2]
mod=glm.nb(titmc~dogcat+fledg+cardboard+thatch+brick+metal+wood+Ethnic,maxit=100)
aic[336]=AIC(mod)
dogcatp[336,]=coefficients(summary(mod))[names(mod$coefficients)=="dogcat",1:2]
fledgp[336,]=coefficients(summary(mod))[names(mod$coefficients)=="fledg",1:2]
cardboardp[336,]=coefficients(summary(mod))[names(mod$coefficients)=="cardboard",1:2]
thatchp[336,]=coefficients(summary(mod))[names(mod$coefficients)=="thatch",1:2]
brickp[336,]=coefficients(summary(mod))[names(mod$coefficients)=="brick",1:2]
metalp[336,]=coefficients(summary(mod))[names(mod$coefficients)=="metal",1:2]
woodp[336,]=coefficients(summary(mod))[names(mod$coefficients)=="wood",1:2]
Ethnictobap[336,]=coefficients(summary(mod))[names(mod$coefficients)=="Ethnictoba",1:2]
mod=glm.nb(titmc~ref_avail+Insecticide+human+ad_birds+fledg+cardboard+thatch+brick+metal+wood+Ethnic,maxit=100)
aic[337]=AIC(mod)
ref_availp[337,]=coefficients(summary(mod))[names(mod$coefficients)=="ref_avail",1:2]
InsecticideYesp[337,]=coefficients(summary(mod))[names(mod$coefficients)=="InsecticideYes",1:2]
humanp[337,]=coefficients(summary(mod))[names(mod$coefficients)=="human",1:2]
ad_birdsp[337,]=coefficients(summary(mod))[names(mod$coefficients)=="ad_birds",1:2]
fledgp[337,]=coefficients(summary(mod))[names(mod$coefficients)=="fledg",1:2]
cardboardp[337,]=coefficients(summary(mod))[names(mod$coefficients)=="cardboard",1:2]
thatchp[337,]=coefficients(summary(mod))[names(mod$coefficients)=="thatch",1:2]
brickp[337,]=coefficients(summary(mod))[names(mod$coefficients)=="brick",1:2]
metalp[337,]=coefficients(summary(mod))[names(mod$coefficients)=="metal",1:2]
woodp[337,]=coefficients(summary(mod))[names(mod$coefficients)=="wood",1:2]
Ethnictobap[337,]=coefficients(summary(mod))[names(mod$coefficients)=="Ethnictoba",1:2]
mod=glm.nb(titmc~Insecticide+human+ad_birds+fledg+cardboard+thatch+brick+metal+wood+Ethnic,maxit=100)
aic[338]=AIC(mod)
InsecticideYesp[338,]=coefficients(summary(mod))[names(mod$coefficients)=="InsecticideYes",1:2]
humanp[338,]=coefficients(summary(mod))[names(mod$coefficients)=="human",1:2]
ad_birdsp[338,]=coefficients(summary(mod))[names(mod$coefficients)=="ad_birds",1:2]
fledgp[338,]=coefficients(summary(mod))[names(mod$coefficients)=="fledg",1:2]
cardboardp[338,]=coefficients(summary(mod))[names(mod$coefficients)=="cardboard",1:2]
thatchp[338,]=coefficients(summary(mod))[names(mod$coefficients)=="thatch",1:2]
brickp[338,]=coefficients(summary(mod))[names(mod$coefficients)=="brick",1:2]
metalp[338,]=coefficients(summary(mod))[names(mod$coefficients)=="metal",1:2]
woodp[338,]=coefficients(summary(mod))[names(mod$coefficients)=="wood",1:2]
Ethnictobap[338,]=coefficients(summary(mod))[names(mod$coefficients)=="Ethnictoba",1:2]
mod=glm.nb(titmc~ref_avail+human+ad_birds+fledg+cardboard+thatch+brick+metal+wood+Ethnic,maxit=100)
aic[339]=AIC(mod)
ref_availp[339,]=coefficients(summary(mod))[names(mod$coefficients)=="ref_avail",1:2]
humanp[339,]=coefficients(summary(mod))[names(mod$coefficients)=="human",1:2]
ad_birdsp[339,]=coefficients(summary(mod))[names(mod$coefficients)=="ad_birds",1:2]
fledgp[339,]=coefficients(summary(mod))[names(mod$coefficients)=="fledg",1:2]
cardboardp[339,]=coefficients(summary(mod))[names(mod$coefficients)=="cardboard",1:2]
thatchp[339,]=coefficients(summary(mod))[names(mod$coefficients)=="thatch",1:2]
brickp[339,]=coefficients(summary(mod))[names(mod$coefficients)=="brick",1:2]
metalp[339,]=coefficients(summary(mod))[names(mod$coefficients)=="metal",1:2]
woodp[339,]=coefficients(summary(mod))[names(mod$coefficients)=="wood",1:2]
Ethnictobap[339,]=coefficients(summary(mod))[names(mod$coefficients)=="Ethnictoba",1:2]
mod=glm.nb(titmc~human+ad_birds+fledg+cardboard+thatch+brick+metal+wood+Ethnic,maxit=100)
aic[340]=AIC(mod)
humanp[340,]=coefficients(summary(mod))[names(mod$coefficients)=="human",1:2]
ad_birdsp[340,]=coefficients(summary(mod))[names(mod$coefficients)=="ad_birds",1:2]
fledgp[340,]=coefficients(summary(mod))[names(mod$coefficients)=="fledg",1:2]
cardboardp[340,]=coefficients(summary(mod))[names(mod$coefficients)=="cardboard",1:2]
thatchp[340,]=coefficients(summary(mod))[names(mod$coefficients)=="thatch",1:2]
brickp[340,]=coefficients(summary(mod))[names(mod$coefficients)=="brick",1:2]
metalp[340,]=coefficients(summary(mod))[names(mod$coefficients)=="metal",1:2]
woodp[340,]=coefficients(summary(mod))[names(mod$coefficients)=="wood",1:2]
Ethnictobap[340,]=coefficients(summary(mod))[names(mod$coefficients)=="Ethnictoba",1:2]
mod=glm.nb(titmc~ref_avail+Insecticide+ad_birds+fledg+cardboard+thatch+brick+metal+wood+Ethnic,maxit=100)
aic[341]=AIC(mod)
ref_availp[341,]=coefficients(summary(mod))[names(mod$coefficients)=="ref_avail",1:2]
InsecticideYesp[341,]=coefficients(summary(mod))[names(mod$coefficients)=="InsecticideYes",1:2]
ad_birdsp[341,]=coefficients(summary(mod))[names(mod$coefficients)=="ad_birds",1:2]
fledgp[341,]=coefficients(summary(mod))[names(mod$coefficients)=="fledg",1:2]
cardboardp[341,]=coefficients(summary(mod))[names(mod$coefficients)=="cardboard",1:2]
thatchp[341,]=coefficients(summary(mod))[names(mod$coefficients)=="thatch",1:2]
brickp[341,]=coefficients(summary(mod))[names(mod$coefficients)=="brick",1:2]
metalp[341,]=coefficients(summary(mod))[names(mod$coefficients)=="metal",1:2]
woodp[341,]=coefficients(summary(mod))[names(mod$coefficients)=="wood",1:2]
Ethnictobap[341,]=coefficients(summary(mod))[names(mod$coefficients)=="Ethnictoba",1:2]
mod=glm.nb(titmc~Insecticide+ad_birds+fledg+cardboard+thatch+brick+metal+wood+Ethnic,maxit=100)
aic[342]=AIC(mod)
InsecticideYesp[342,]=coefficients(summary(mod))[names(mod$coefficients)=="InsecticideYes",1:2]
ad_birdsp[342,]=coefficients(summary(mod))[names(mod$coefficients)=="ad_birds",1:2]
fledgp[342,]=coefficients(summary(mod))[names(mod$coefficients)=="fledg",1:2]
cardboardp[342,]=coefficients(summary(mod))[names(mod$coefficients)=="cardboard",1:2]
thatchp[342,]=coefficients(summary(mod))[names(mod$coefficients)=="thatch",1:2]
brickp[342,]=coefficients(summary(mod))[names(mod$coefficients)=="brick",1:2]
metalp[342,]=coefficients(summary(mod))[names(mod$coefficients)=="metal",1:2]
woodp[342,]=coefficients(summary(mod))[names(mod$coefficients)=="wood",1:2]
Ethnictobap[342,]=coefficients(summary(mod))[names(mod$coefficients)=="Ethnictoba",1:2]
mod=glm.nb(titmc~ref_avail+ad_birds+fledg+cardboard+thatch+brick+metal+wood+Ethnic,maxit=100)
aic[343]=AIC(mod)
ref_availp[343,]=coefficients(summary(mod))[names(mod$coefficients)=="ref_avail",1:2]
ad_birdsp[343,]=coefficients(summary(mod))[names(mod$coefficients)=="ad_birds",1:2]
fledgp[343,]=coefficients(summary(mod))[names(mod$coefficients)=="fledg",1:2]
cardboardp[343,]=coefficients(summary(mod))[names(mod$coefficients)=="cardboard",1:2]
thatchp[343,]=coefficients(summary(mod))[names(mod$coefficients)=="thatch",1:2]
brickp[343,]=coefficients(summary(mod))[names(mod$coefficients)=="brick",1:2]
metalp[343,]=coefficients(summary(mod))[names(mod$coefficients)=="metal",1:2]
woodp[343,]=coefficients(summary(mod))[names(mod$coefficients)=="wood",1:2]
Ethnictobap[343,]=coefficients(summary(mod))[names(mod$coefficients)=="Ethnictoba",1:2]
mod=glm.nb(titmc~ad_birds+fledg+cardboard+thatch+brick+metal+wood+Ethnic,maxit=100)
aic[344]=AIC(mod)
ad_birdsp[344,]=coefficients(summary(mod))[names(mod$coefficients)=="ad_birds",1:2]
fledgp[344,]=coefficients(summary(mod))[names(mod$coefficients)=="fledg",1:2]
cardboardp[344,]=coefficients(summary(mod))[names(mod$coefficients)=="cardboard",1:2]
thatchp[344,]=coefficients(summary(mod))[names(mod$coefficients)=="thatch",1:2]
brickp[344,]=coefficients(summary(mod))[names(mod$coefficients)=="brick",1:2]
metalp[344,]=coefficients(summary(mod))[names(mod$coefficients)=="metal",1:2]
woodp[344,]=coefficients(summary(mod))[names(mod$coefficients)=="wood",1:2]
Ethnictobap[344,]=coefficients(summary(mod))[names(mod$coefficients)=="Ethnictoba",1:2]
mod=glm.nb(titmc~ref_avail+Insecticide+human+fledg+cardboard+thatch+brick+metal+wood+Ethnic,maxit=100)
aic[345]=AIC(mod)
ref_availp[345,]=coefficients(summary(mod))[names(mod$coefficients)=="ref_avail",1:2]
InsecticideYesp[345,]=coefficients(summary(mod))[names(mod$coefficients)=="InsecticideYes",1:2]
humanp[345,]=coefficients(summary(mod))[names(mod$coefficients)=="human",1:2]
fledgp[345,]=coefficients(summary(mod))[names(mod$coefficients)=="fledg",1:2]
cardboardp[345,]=coefficients(summary(mod))[names(mod$coefficients)=="cardboard",1:2]
thatchp[345,]=coefficients(summary(mod))[names(mod$coefficients)=="thatch",1:2]
brickp[345,]=coefficients(summary(mod))[names(mod$coefficients)=="brick",1:2]
metalp[345,]=coefficients(summary(mod))[names(mod$coefficients)=="metal",1:2]
woodp[345,]=coefficients(summary(mod))[names(mod$coefficients)=="wood",1:2]
Ethnictobap[345,]=coefficients(summary(mod))[names(mod$coefficients)=="Ethnictoba",1:2]
mod=glm.nb(titmc~Insecticide+human+fledg+cardboard+thatch+brick+metal+wood+Ethnic,maxit=100)
aic[346]=AIC(mod)
InsecticideYesp[346,]=coefficients(summary(mod))[names(mod$coefficients)=="InsecticideYes",1:2]
humanp[346,]=coefficients(summary(mod))[names(mod$coefficients)=="human",1:2]
fledgp[346,]=coefficients(summary(mod))[names(mod$coefficients)=="fledg",1:2]
cardboardp[346,]=coefficients(summary(mod))[names(mod$coefficients)=="cardboard",1:2]
thatchp[346,]=coefficients(summary(mod))[names(mod$coefficients)=="thatch",1:2]
brickp[346,]=coefficients(summary(mod))[names(mod$coefficients)=="brick",1:2]
metalp[346,]=coefficients(summary(mod))[names(mod$coefficients)=="metal",1:2]
woodp[346,]=coefficients(summary(mod))[names(mod$coefficients)=="wood",1:2]
Ethnictobap[346,]=coefficients(summary(mod))[names(mod$coefficients)=="Ethnictoba",1:2]
mod=glm.nb(titmc~ref_avail+human+fledg+cardboard+thatch+brick+metal+wood+Ethnic,maxit=100)
aic[347]=AIC(mod)
ref_availp[347,]=coefficients(summary(mod))[names(mod$coefficients)=="ref_avail",1:2]
humanp[347,]=coefficients(summary(mod))[names(mod$coefficients)=="human",1:2]
fledgp[347,]=coefficients(summary(mod))[names(mod$coefficients)=="fledg",1:2]
cardboardp[347,]=coefficients(summary(mod))[names(mod$coefficients)=="cardboard",1:2]
thatchp[347,]=coefficients(summary(mod))[names(mod$coefficients)=="thatch",1:2]
brickp[347,]=coefficients(summary(mod))[names(mod$coefficients)=="brick",1:2]
metalp[347,]=coefficients(summary(mod))[names(mod$coefficients)=="metal",1:2]
woodp[347,]=coefficients(summary(mod))[names(mod$coefficients)=="wood",1:2]
Ethnictobap[347,]=coefficients(summary(mod))[names(mod$coefficients)=="Ethnictoba",1:2]
mod=glm.nb(titmc~human+fledg+cardboard+thatch+brick+metal+wood+Ethnic,maxit=100)
aic[348]=AIC(mod)
humanp[348,]=coefficients(summary(mod))[names(mod$coefficients)=="human",1:2]
fledgp[348,]=coefficients(summary(mod))[names(mod$coefficients)=="fledg",1:2]
cardboardp[348,]=coefficients(summary(mod))[names(mod$coefficients)=="cardboard",1:2]
thatchp[348,]=coefficients(summary(mod))[names(mod$coefficients)=="thatch",1:2]
brickp[348,]=coefficients(summary(mod))[names(mod$coefficients)=="brick",1:2]
metalp[348,]=coefficients(summary(mod))[names(mod$coefficients)=="metal",1:2]
woodp[348,]=coefficients(summary(mod))[names(mod$coefficients)=="wood",1:2]
Ethnictobap[348,]=coefficients(summary(mod))[names(mod$coefficients)=="Ethnictoba",1:2]
mod=glm.nb(titmc~ref_avail+Insecticide+fledg+cardboard+thatch+brick+metal+wood+Ethnic,maxit=100)
aic[349]=AIC(mod)
ref_availp[349,]=coefficients(summary(mod))[names(mod$coefficients)=="ref_avail",1:2]
InsecticideYesp[349,]=coefficients(summary(mod))[names(mod$coefficients)=="InsecticideYes",1:2]
fledgp[349,]=coefficients(summary(mod))[names(mod$coefficients)=="fledg",1:2]
cardboardp[349,]=coefficients(summary(mod))[names(mod$coefficients)=="cardboard",1:2]
thatchp[349,]=coefficients(summary(mod))[names(mod$coefficients)=="thatch",1:2]
brickp[349,]=coefficients(summary(mod))[names(mod$coefficients)=="brick",1:2]
metalp[349,]=coefficients(summary(mod))[names(mod$coefficients)=="metal",1:2]
woodp[349,]=coefficients(summary(mod))[names(mod$coefficients)=="wood",1:2]
Ethnictobap[349,]=coefficients(summary(mod))[names(mod$coefficients)=="Ethnictoba",1:2]
mod=glm.nb(titmc~Insecticide+fledg+cardboard+thatch+brick+metal+wood+Ethnic,maxit=100)
aic[350]=AIC(mod)
InsecticideYesp[350,]=coefficients(summary(mod))[names(mod$coefficients)=="InsecticideYes",1:2]
fledgp[350,]=coefficients(summary(mod))[names(mod$coefficients)=="fledg",1:2]
cardboardp[350,]=coefficients(summary(mod))[names(mod$coefficients)=="cardboard",1:2]
thatchp[350,]=coefficients(summary(mod))[names(mod$coefficients)=="thatch",1:2]
brickp[350,]=coefficients(summary(mod))[names(mod$coefficients)=="brick",1:2]
metalp[350,]=coefficients(summary(mod))[names(mod$coefficients)=="metal",1:2]
woodp[350,]=coefficients(summary(mod))[names(mod$coefficients)=="wood",1:2]
Ethnictobap[350,]=coefficients(summary(mod))[names(mod$coefficients)=="Ethnictoba",1:2]
mod=glm.nb(titmc~ref_avail+fledg+cardboard+thatch+brick+metal+wood+Ethnic,maxit=100)
aic[351]=AIC(mod)
ref_availp[351,]=coefficients(summary(mod))[names(mod$coefficients)=="ref_avail",1:2]
fledgp[351,]=coefficients(summary(mod))[names(mod$coefficients)=="fledg",1:2]
cardboardp[351,]=coefficients(summary(mod))[names(mod$coefficients)=="cardboard",1:2]
thatchp[351,]=coefficients(summary(mod))[names(mod$coefficients)=="thatch",1:2]
brickp[351,]=coefficients(summary(mod))[names(mod$coefficients)=="brick",1:2]
metalp[351,]=coefficients(summary(mod))[names(mod$coefficients)=="metal",1:2]
woodp[351,]=coefficients(summary(mod))[names(mod$coefficients)=="wood",1:2]
Ethnictobap[351,]=coefficients(summary(mod))[names(mod$coefficients)=="Ethnictoba",1:2]
mod=glm.nb(titmc~fledg+cardboard+thatch+brick+metal+wood+Ethnic,maxit=100)
aic[352]=AIC(mod)
fledgp[352,]=coefficients(summary(mod))[names(mod$coefficients)=="fledg",1:2]
cardboardp[352,]=coefficients(summary(mod))[names(mod$coefficients)=="cardboard",1:2]
thatchp[352,]=coefficients(summary(mod))[names(mod$coefficients)=="thatch",1:2]
brickp[352,]=coefficients(summary(mod))[names(mod$coefficients)=="brick",1:2]
metalp[352,]=coefficients(summary(mod))[names(mod$coefficients)=="metal",1:2]
woodp[352,]=coefficients(summary(mod))[names(mod$coefficients)=="wood",1:2]
Ethnictobap[352,]=coefficients(summary(mod))[names(mod$coefficients)=="Ethnictoba",1:2]
mod=glm.nb(titmc~ref_avail+Insecticide+human+ad_birds+dogcat+cardboard+thatch+brick+metal+wood+Ethnic,maxit=100)
aic[353]=AIC(mod)
ref_availp[353,]=coefficients(summary(mod))[names(mod$coefficients)=="ref_avail",1:2]
InsecticideYesp[353,]=coefficients(summary(mod))[names(mod$coefficients)=="InsecticideYes",1:2]
humanp[353,]=coefficients(summary(mod))[names(mod$coefficients)=="human",1:2]
ad_birdsp[353,]=coefficients(summary(mod))[names(mod$coefficients)=="ad_birds",1:2]
dogcatp[353,]=coefficients(summary(mod))[names(mod$coefficients)=="dogcat",1:2]
cardboardp[353,]=coefficients(summary(mod))[names(mod$coefficients)=="cardboard",1:2]
thatchp[353,]=coefficients(summary(mod))[names(mod$coefficients)=="thatch",1:2]
brickp[353,]=coefficients(summary(mod))[names(mod$coefficients)=="brick",1:2]
metalp[353,]=coefficients(summary(mod))[names(mod$coefficients)=="metal",1:2]
woodp[353,]=coefficients(summary(mod))[names(mod$coefficients)=="wood",1:2]
Ethnictobap[353,]=coefficients(summary(mod))[names(mod$coefficients)=="Ethnictoba",1:2]
mod=glm.nb(titmc~Insecticide+human+ad_birds+dogcat+cardboard+thatch+brick+metal+wood+Ethnic,maxit=100)
aic[354]=AIC(mod)
InsecticideYesp[354,]=coefficients(summary(mod))[names(mod$coefficients)=="InsecticideYes",1:2]
humanp[354,]=coefficients(summary(mod))[names(mod$coefficients)=="human",1:2]
ad_birdsp[354,]=coefficients(summary(mod))[names(mod$coefficients)=="ad_birds",1:2]
dogcatp[354,]=coefficients(summary(mod))[names(mod$coefficients)=="dogcat",1:2]
cardboardp[354,]=coefficients(summary(mod))[names(mod$coefficients)=="cardboard",1:2]
thatchp[354,]=coefficients(summary(mod))[names(mod$coefficients)=="thatch",1:2]
brickp[354,]=coefficients(summary(mod))[names(mod$coefficients)=="brick",1:2]
metalp[354,]=coefficients(summary(mod))[names(mod$coefficients)=="metal",1:2]
woodp[354,]=coefficients(summary(mod))[names(mod$coefficients)=="wood",1:2]
Ethnictobap[354,]=coefficients(summary(mod))[names(mod$coefficients)=="Ethnictoba",1:2]
mod=glm.nb(titmc~ref_avail+human+ad_birds+dogcat+cardboard+thatch+brick+metal+wood+Ethnic,maxit=100)
aic[355]=AIC(mod)
ref_availp[355,]=coefficients(summary(mod))[names(mod$coefficients)=="ref_avail",1:2]
humanp[355,]=coefficients(summary(mod))[names(mod$coefficients)=="human",1:2]
ad_birdsp[355,]=coefficients(summary(mod))[names(mod$coefficients)=="ad_birds",1:2]
dogcatp[355,]=coefficients(summary(mod))[names(mod$coefficients)=="dogcat",1:2]
cardboardp[355,]=coefficients(summary(mod))[names(mod$coefficients)=="cardboard",1:2]
thatchp[355,]=coefficients(summary(mod))[names(mod$coefficients)=="thatch",1:2]
brickp[355,]=coefficients(summary(mod))[names(mod$coefficients)=="brick",1:2]
metalp[355,]=coefficients(summary(mod))[names(mod$coefficients)=="metal",1:2]
woodp[355,]=coefficients(summary(mod))[names(mod$coefficients)=="wood",1:2]
Ethnictobap[355,]=coefficients(summary(mod))[names(mod$coefficients)=="Ethnictoba",1:2]
mod=glm.nb(titmc~human+ad_birds+dogcat+cardboard+thatch+brick+metal+wood+Ethnic,maxit=100)
aic[356]=AIC(mod)
humanp[356,]=coefficients(summary(mod))[names(mod$coefficients)=="human",1:2]
ad_birdsp[356,]=coefficients(summary(mod))[names(mod$coefficients)=="ad_birds",1:2]
dogcatp[356,]=coefficients(summary(mod))[names(mod$coefficients)=="dogcat",1:2]
cardboardp[356,]=coefficients(summary(mod))[names(mod$coefficients)=="cardboard",1:2]
thatchp[356,]=coefficients(summary(mod))[names(mod$coefficients)=="thatch",1:2]
brickp[356,]=coefficients(summary(mod))[names(mod$coefficients)=="brick",1:2]
metalp[356,]=coefficients(summary(mod))[names(mod$coefficients)=="metal",1:2]
woodp[356,]=coefficients(summary(mod))[names(mod$coefficients)=="wood",1:2]
Ethnictobap[356,]=coefficients(summary(mod))[names(mod$coefficients)=="Ethnictoba",1:2]
mod=glm.nb(titmc~ref_avail+Insecticide+ad_birds+dogcat+cardboard+thatch+brick+metal+wood+Ethnic,maxit=100)
aic[357]=AIC(mod)
ref_availp[357,]=coefficients(summary(mod))[names(mod$coefficients)=="ref_avail",1:2]
InsecticideYesp[357,]=coefficients(summary(mod))[names(mod$coefficients)=="InsecticideYes",1:2]
ad_birdsp[357,]=coefficients(summary(mod))[names(mod$coefficients)=="ad_birds",1:2]
dogcatp[357,]=coefficients(summary(mod))[names(mod$coefficients)=="dogcat",1:2]
cardboardp[357,]=coefficients(summary(mod))[names(mod$coefficients)=="cardboard",1:2]
thatchp[357,]=coefficients(summary(mod))[names(mod$coefficients)=="thatch",1:2]
brickp[357,]=coefficients(summary(mod))[names(mod$coefficients)=="brick",1:2]
metalp[357,]=coefficients(summary(mod))[names(mod$coefficients)=="metal",1:2]
woodp[357,]=coefficients(summary(mod))[names(mod$coefficients)=="wood",1:2]
Ethnictobap[357,]=coefficients(summary(mod))[names(mod$coefficients)=="Ethnictoba",1:2]
mod=glm.nb(titmc~Insecticide+ad_birds+dogcat+cardboard+thatch+brick+metal+wood+Ethnic,maxit=100)
aic[358]=AIC(mod)
InsecticideYesp[358,]=coefficients(summary(mod))[names(mod$coefficients)=="InsecticideYes",1:2]
ad_birdsp[358,]=coefficients(summary(mod))[names(mod$coefficients)=="ad_birds",1:2]
dogcatp[358,]=coefficients(summary(mod))[names(mod$coefficients)=="dogcat",1:2]
cardboardp[358,]=coefficients(summary(mod))[names(mod$coefficients)=="cardboard",1:2]
thatchp[358,]=coefficients(summary(mod))[names(mod$coefficients)=="thatch",1:2]
brickp[358,]=coefficients(summary(mod))[names(mod$coefficients)=="brick",1:2]
metalp[358,]=coefficients(summary(mod))[names(mod$coefficients)=="metal",1:2]
woodp[358,]=coefficients(summary(mod))[names(mod$coefficients)=="wood",1:2]
Ethnictobap[358,]=coefficients(summary(mod))[names(mod$coefficients)=="Ethnictoba",1:2]
mod=glm.nb(titmc~ref_avail+ad_birds+dogcat+cardboard+thatch+brick+metal+wood+Ethnic,maxit=100)
aic[359]=AIC(mod)
ref_availp[359,]=coefficients(summary(mod))[names(mod$coefficients)=="ref_avail",1:2]
ad_birdsp[359,]=coefficients(summary(mod))[names(mod$coefficients)=="ad_birds",1:2]
dogcatp[359,]=coefficients(summary(mod))[names(mod$coefficients)=="dogcat",1:2]
cardboardp[359,]=coefficients(summary(mod))[names(mod$coefficients)=="cardboard",1:2]
thatchp[359,]=coefficients(summary(mod))[names(mod$coefficients)=="thatch",1:2]
brickp[359,]=coefficients(summary(mod))[names(mod$coefficients)=="brick",1:2]
metalp[359,]=coefficients(summary(mod))[names(mod$coefficients)=="metal",1:2]
woodp[359,]=coefficients(summary(mod))[names(mod$coefficients)=="wood",1:2]
Ethnictobap[359,]=coefficients(summary(mod))[names(mod$coefficients)=="Ethnictoba",1:2]
mod=glm.nb(titmc~ad_birds+dogcat+cardboard+thatch+brick+metal+wood+Ethnic,maxit=100)
aic[360]=AIC(mod)
ad_birdsp[360,]=coefficients(summary(mod))[names(mod$coefficients)=="ad_birds",1:2]
dogcatp[360,]=coefficients(summary(mod))[names(mod$coefficients)=="dogcat",1:2]
cardboardp[360,]=coefficients(summary(mod))[names(mod$coefficients)=="cardboard",1:2]
thatchp[360,]=coefficients(summary(mod))[names(mod$coefficients)=="thatch",1:2]
brickp[360,]=coefficients(summary(mod))[names(mod$coefficients)=="brick",1:2]
metalp[360,]=coefficients(summary(mod))[names(mod$coefficients)=="metal",1:2]
woodp[360,]=coefficients(summary(mod))[names(mod$coefficients)=="wood",1:2]
Ethnictobap[360,]=coefficients(summary(mod))[names(mod$coefficients)=="Ethnictoba",1:2]
mod=glm.nb(titmc~ref_avail+Insecticide+human+dogcat+cardboard+thatch+brick+metal+wood+Ethnic,maxit=100)
aic[361]=AIC(mod)
ref_availp[361,]=coefficients(summary(mod))[names(mod$coefficients)=="ref_avail",1:2]
InsecticideYesp[361,]=coefficients(summary(mod))[names(mod$coefficients)=="InsecticideYes",1:2]
humanp[361,]=coefficients(summary(mod))[names(mod$coefficients)=="human",1:2]
dogcatp[361,]=coefficients(summary(mod))[names(mod$coefficients)=="dogcat",1:2]
cardboardp[361,]=coefficients(summary(mod))[names(mod$coefficients)=="cardboard",1:2]
thatchp[361,]=coefficients(summary(mod))[names(mod$coefficients)=="thatch",1:2]
brickp[361,]=coefficients(summary(mod))[names(mod$coefficients)=="brick",1:2]
metalp[361,]=coefficients(summary(mod))[names(mod$coefficients)=="metal",1:2]
woodp[361,]=coefficients(summary(mod))[names(mod$coefficients)=="wood",1:2]
Ethnictobap[361,]=coefficients(summary(mod))[names(mod$coefficients)=="Ethnictoba",1:2]
mod=glm.nb(titmc~Insecticide+human+dogcat+cardboard+thatch+brick+metal+wood+Ethnic,maxit=100)
aic[362]=AIC(mod)
InsecticideYesp[362,]=coefficients(summary(mod))[names(mod$coefficients)=="InsecticideYes",1:2]
humanp[362,]=coefficients(summary(mod))[names(mod$coefficients)=="human",1:2]
dogcatp[362,]=coefficients(summary(mod))[names(mod$coefficients)=="dogcat",1:2]
cardboardp[362,]=coefficients(summary(mod))[names(mod$coefficients)=="cardboard",1:2]
thatchp[362,]=coefficients(summary(mod))[names(mod$coefficients)=="thatch",1:2]
brickp[362,]=coefficients(summary(mod))[names(mod$coefficients)=="brick",1:2]
metalp[362,]=coefficients(summary(mod))[names(mod$coefficients)=="metal",1:2]
woodp[362,]=coefficients(summary(mod))[names(mod$coefficients)=="wood",1:2]
Ethnictobap[362,]=coefficients(summary(mod))[names(mod$coefficients)=="Ethnictoba",1:2]
mod=glm.nb(titmc~ref_avail+human+dogcat+cardboard+thatch+brick+metal+wood+Ethnic,maxit=100)
aic[363]=AIC(mod)
ref_availp[363,]=coefficients(summary(mod))[names(mod$coefficients)=="ref_avail",1:2]
humanp[363,]=coefficients(summary(mod))[names(mod$coefficients)=="human",1:2]
dogcatp[363,]=coefficients(summary(mod))[names(mod$coefficients)=="dogcat",1:2]
cardboardp[363,]=coefficients(summary(mod))[names(mod$coefficients)=="cardboard",1:2]
thatchp[363,]=coefficients(summary(mod))[names(mod$coefficients)=="thatch",1:2]
brickp[363,]=coefficients(summary(mod))[names(mod$coefficients)=="brick",1:2]
metalp[363,]=coefficients(summary(mod))[names(mod$coefficients)=="metal",1:2]
woodp[363,]=coefficients(summary(mod))[names(mod$coefficients)=="wood",1:2]
Ethnictobap[363,]=coefficients(summary(mod))[names(mod$coefficients)=="Ethnictoba",1:2]
mod=glm.nb(titmc~human+dogcat+cardboard+thatch+brick+metal+wood+Ethnic,maxit=100)
aic[364]=AIC(mod)
humanp[364,]=coefficients(summary(mod))[names(mod$coefficients)=="human",1:2]
dogcatp[364,]=coefficients(summary(mod))[names(mod$coefficients)=="dogcat",1:2]
cardboardp[364,]=coefficients(summary(mod))[names(mod$coefficients)=="cardboard",1:2]
thatchp[364,]=coefficients(summary(mod))[names(mod$coefficients)=="thatch",1:2]
brickp[364,]=coefficients(summary(mod))[names(mod$coefficients)=="brick",1:2]
metalp[364,]=coefficients(summary(mod))[names(mod$coefficients)=="metal",1:2]
woodp[364,]=coefficients(summary(mod))[names(mod$coefficients)=="wood",1:2]
Ethnictobap[364,]=coefficients(summary(mod))[names(mod$coefficients)=="Ethnictoba",1:2]
mod=glm.nb(titmc~ref_avail+Insecticide+dogcat+cardboard+thatch+brick+metal+wood+Ethnic,maxit=100)
aic[365]=AIC(mod)
ref_availp[365,]=coefficients(summary(mod))[names(mod$coefficients)=="ref_avail",1:2]
InsecticideYesp[365,]=coefficients(summary(mod))[names(mod$coefficients)=="InsecticideYes",1:2]
dogcatp[365,]=coefficients(summary(mod))[names(mod$coefficients)=="dogcat",1:2]
cardboardp[365,]=coefficients(summary(mod))[names(mod$coefficients)=="cardboard",1:2]
thatchp[365,]=coefficients(summary(mod))[names(mod$coefficients)=="thatch",1:2]
brickp[365,]=coefficients(summary(mod))[names(mod$coefficients)=="brick",1:2]
metalp[365,]=coefficients(summary(mod))[names(mod$coefficients)=="metal",1:2]
woodp[365,]=coefficients(summary(mod))[names(mod$coefficients)=="wood",1:2]
Ethnictobap[365,]=coefficients(summary(mod))[names(mod$coefficients)=="Ethnictoba",1:2]
mod=glm.nb(titmc~Insecticide+dogcat+cardboard+thatch+brick+metal+wood+Ethnic,maxit=100)
aic[366]=AIC(mod)
InsecticideYesp[366,]=coefficients(summary(mod))[names(mod$coefficients)=="InsecticideYes",1:2]
dogcatp[366,]=coefficients(summary(mod))[names(mod$coefficients)=="dogcat",1:2]
cardboardp[366,]=coefficients(summary(mod))[names(mod$coefficients)=="cardboard",1:2]
thatchp[366,]=coefficients(summary(mod))[names(mod$coefficients)=="thatch",1:2]
brickp[366,]=coefficients(summary(mod))[names(mod$coefficients)=="brick",1:2]
metalp[366,]=coefficients(summary(mod))[names(mod$coefficients)=="metal",1:2]
woodp[366,]=coefficients(summary(mod))[names(mod$coefficients)=="wood",1:2]
Ethnictobap[366,]=coefficients(summary(mod))[names(mod$coefficients)=="Ethnictoba",1:2]
mod=glm.nb(titmc~ref_avail+dogcat+cardboard+thatch+brick+metal+wood+Ethnic,maxit=100)
aic[367]=AIC(mod)
ref_availp[367,]=coefficients(summary(mod))[names(mod$coefficients)=="ref_avail",1:2]
dogcatp[367,]=coefficients(summary(mod))[names(mod$coefficients)=="dogcat",1:2]
cardboardp[367,]=coefficients(summary(mod))[names(mod$coefficients)=="cardboard",1:2]
thatchp[367,]=coefficients(summary(mod))[names(mod$coefficients)=="thatch",1:2]
brickp[367,]=coefficients(summary(mod))[names(mod$coefficients)=="brick",1:2]
metalp[367,]=coefficients(summary(mod))[names(mod$coefficients)=="metal",1:2]
woodp[367,]=coefficients(summary(mod))[names(mod$coefficients)=="wood",1:2]
Ethnictobap[367,]=coefficients(summary(mod))[names(mod$coefficients)=="Ethnictoba",1:2]
mod=glm.nb(titmc~dogcat+cardboard+thatch+brick+metal+wood+Ethnic,maxit=100)
aic[368]=AIC(mod)
dogcatp[368,]=coefficients(summary(mod))[names(mod$coefficients)=="dogcat",1:2]
cardboardp[368,]=coefficients(summary(mod))[names(mod$coefficients)=="cardboard",1:2]
thatchp[368,]=coefficients(summary(mod))[names(mod$coefficients)=="thatch",1:2]
brickp[368,]=coefficients(summary(mod))[names(mod$coefficients)=="brick",1:2]
metalp[368,]=coefficients(summary(mod))[names(mod$coefficients)=="metal",1:2]
woodp[368,]=coefficients(summary(mod))[names(mod$coefficients)=="wood",1:2]
Ethnictobap[368,]=coefficients(summary(mod))[names(mod$coefficients)=="Ethnictoba",1:2]
mod=glm.nb(titmc~ref_avail+Insecticide+human+ad_birds+cardboard+thatch+brick+metal+wood+Ethnic,maxit=100)
aic[369]=AIC(mod)
ref_availp[369,]=coefficients(summary(mod))[names(mod$coefficients)=="ref_avail",1:2]
InsecticideYesp[369,]=coefficients(summary(mod))[names(mod$coefficients)=="InsecticideYes",1:2]
humanp[369,]=coefficients(summary(mod))[names(mod$coefficients)=="human",1:2]
ad_birdsp[369,]=coefficients(summary(mod))[names(mod$coefficients)=="ad_birds",1:2]
cardboardp[369,]=coefficients(summary(mod))[names(mod$coefficients)=="cardboard",1:2]
thatchp[369,]=coefficients(summary(mod))[names(mod$coefficients)=="thatch",1:2]
brickp[369,]=coefficients(summary(mod))[names(mod$coefficients)=="brick",1:2]
metalp[369,]=coefficients(summary(mod))[names(mod$coefficients)=="metal",1:2]
woodp[369,]=coefficients(summary(mod))[names(mod$coefficients)=="wood",1:2]
Ethnictobap[369,]=coefficients(summary(mod))[names(mod$coefficients)=="Ethnictoba",1:2]
mod=glm.nb(titmc~Insecticide+human+ad_birds+cardboard+thatch+brick+metal+wood+Ethnic,maxit=100)
aic[370]=AIC(mod)
InsecticideYesp[370,]=coefficients(summary(mod))[names(mod$coefficients)=="InsecticideYes",1:2]
humanp[370,]=coefficients(summary(mod))[names(mod$coefficients)=="human",1:2]
ad_birdsp[370,]=coefficients(summary(mod))[names(mod$coefficients)=="ad_birds",1:2]
cardboardp[370,]=coefficients(summary(mod))[names(mod$coefficients)=="cardboard",1:2]
thatchp[370,]=coefficients(summary(mod))[names(mod$coefficients)=="thatch",1:2]
brickp[370,]=coefficients(summary(mod))[names(mod$coefficients)=="brick",1:2]
metalp[370,]=coefficients(summary(mod))[names(mod$coefficients)=="metal",1:2]
woodp[370,]=coefficients(summary(mod))[names(mod$coefficients)=="wood",1:2]
Ethnictobap[370,]=coefficients(summary(mod))[names(mod$coefficients)=="Ethnictoba",1:2]
mod=glm.nb(titmc~ref_avail+human+ad_birds+cardboard+thatch+brick+metal+wood+Ethnic,maxit=100)
aic[371]=AIC(mod)
ref_availp[371,]=coefficients(summary(mod))[names(mod$coefficients)=="ref_avail",1:2]
humanp[371,]=coefficients(summary(mod))[names(mod$coefficients)=="human",1:2]
ad_birdsp[371,]=coefficients(summary(mod))[names(mod$coefficients)=="ad_birds",1:2]
cardboardp[371,]=coefficients(summary(mod))[names(mod$coefficients)=="cardboard",1:2]
thatchp[371,]=coefficients(summary(mod))[names(mod$coefficients)=="thatch",1:2]
brickp[371,]=coefficients(summary(mod))[names(mod$coefficients)=="brick",1:2]
metalp[371,]=coefficients(summary(mod))[names(mod$coefficients)=="metal",1:2]
woodp[371,]=coefficients(summary(mod))[names(mod$coefficients)=="wood",1:2]
Ethnictobap[371,]=coefficients(summary(mod))[names(mod$coefficients)=="Ethnictoba",1:2]
mod=glm.nb(titmc~human+ad_birds+cardboard+thatch+brick+metal+wood+Ethnic,maxit=100)
aic[372]=AIC(mod)
humanp[372,]=coefficients(summary(mod))[names(mod$coefficients)=="human",1:2]
ad_birdsp[372,]=coefficients(summary(mod))[names(mod$coefficients)=="ad_birds",1:2]
cardboardp[372,]=coefficients(summary(mod))[names(mod$coefficients)=="cardboard",1:2]
thatchp[372,]=coefficients(summary(mod))[names(mod$coefficients)=="thatch",1:2]
brickp[372,]=coefficients(summary(mod))[names(mod$coefficients)=="brick",1:2]
metalp[372,]=coefficients(summary(mod))[names(mod$coefficients)=="metal",1:2]
woodp[372,]=coefficients(summary(mod))[names(mod$coefficients)=="wood",1:2]
Ethnictobap[372,]=coefficients(summary(mod))[names(mod$coefficients)=="Ethnictoba",1:2]
mod=glm.nb(titmc~ref_avail+Insecticide+ad_birds+cardboard+thatch+brick+metal+wood+Ethnic,maxit=100)
aic[373]=AIC(mod)
ref_availp[373,]=coefficients(summary(mod))[names(mod$coefficients)=="ref_avail",1:2]
InsecticideYesp[373,]=coefficients(summary(mod))[names(mod$coefficients)=="InsecticideYes",1:2]
ad_birdsp[373,]=coefficients(summary(mod))[names(mod$coefficients)=="ad_birds",1:2]
cardboardp[373,]=coefficients(summary(mod))[names(mod$coefficients)=="cardboard",1:2]
thatchp[373,]=coefficients(summary(mod))[names(mod$coefficients)=="thatch",1:2]
brickp[373,]=coefficients(summary(mod))[names(mod$coefficients)=="brick",1:2]
metalp[373,]=coefficients(summary(mod))[names(mod$coefficients)=="metal",1:2]
woodp[373,]=coefficients(summary(mod))[names(mod$coefficients)=="wood",1:2]
Ethnictobap[373,]=coefficients(summary(mod))[names(mod$coefficients)=="Ethnictoba",1:2]
mod=glm.nb(titmc~Insecticide+ad_birds+cardboard+thatch+brick+metal+wood+Ethnic,maxit=100)
aic[374]=AIC(mod)
InsecticideYesp[374,]=coefficients(summary(mod))[names(mod$coefficients)=="InsecticideYes",1:2]
ad_birdsp[374,]=coefficients(summary(mod))[names(mod$coefficients)=="ad_birds",1:2]
cardboardp[374,]=coefficients(summary(mod))[names(mod$coefficients)=="cardboard",1:2]
thatchp[374,]=coefficients(summary(mod))[names(mod$coefficients)=="thatch",1:2]
brickp[374,]=coefficients(summary(mod))[names(mod$coefficients)=="brick",1:2]
metalp[374,]=coefficients(summary(mod))[names(mod$coefficients)=="metal",1:2]
woodp[374,]=coefficients(summary(mod))[names(mod$coefficients)=="wood",1:2]
Ethnictobap[374,]=coefficients(summary(mod))[names(mod$coefficients)=="Ethnictoba",1:2]
mod=glm.nb(titmc~ref_avail+ad_birds+cardboard+thatch+brick+metal+wood+Ethnic,maxit=100)
aic[375]=AIC(mod)
ref_availp[375,]=coefficients(summary(mod))[names(mod$coefficients)=="ref_avail",1:2]
ad_birdsp[375,]=coefficients(summary(mod))[names(mod$coefficients)=="ad_birds",1:2]
cardboardp[375,]=coefficients(summary(mod))[names(mod$coefficients)=="cardboard",1:2]
thatchp[375,]=coefficients(summary(mod))[names(mod$coefficients)=="thatch",1:2]
brickp[375,]=coefficients(summary(mod))[names(mod$coefficients)=="brick",1:2]
metalp[375,]=coefficients(summary(mod))[names(mod$coefficients)=="metal",1:2]
woodp[375,]=coefficients(summary(mod))[names(mod$coefficients)=="wood",1:2]
Ethnictobap[375,]=coefficients(summary(mod))[names(mod$coefficients)=="Ethnictoba",1:2]
mod=glm.nb(titmc~ad_birds+cardboard+thatch+brick+metal+wood+Ethnic,maxit=100)
aic[376]=AIC(mod)
ad_birdsp[376,]=coefficients(summary(mod))[names(mod$coefficients)=="ad_birds",1:2]
cardboardp[376,]=coefficients(summary(mod))[names(mod$coefficients)=="cardboard",1:2]
thatchp[376,]=coefficients(summary(mod))[names(mod$coefficients)=="thatch",1:2]
brickp[376,]=coefficients(summary(mod))[names(mod$coefficients)=="brick",1:2]
metalp[376,]=coefficients(summary(mod))[names(mod$coefficients)=="metal",1:2]
woodp[376,]=coefficients(summary(mod))[names(mod$coefficients)=="wood",1:2]
Ethnictobap[376,]=coefficients(summary(mod))[names(mod$coefficients)=="Ethnictoba",1:2]
mod=glm.nb(titmc~ref_avail+Insecticide+human+cardboard+thatch+brick+metal+wood+Ethnic,maxit=100)
aic[377]=AIC(mod)
ref_availp[377,]=coefficients(summary(mod))[names(mod$coefficients)=="ref_avail",1:2]
InsecticideYesp[377,]=coefficients(summary(mod))[names(mod$coefficients)=="InsecticideYes",1:2]
humanp[377,]=coefficients(summary(mod))[names(mod$coefficients)=="human",1:2]
cardboardp[377,]=coefficients(summary(mod))[names(mod$coefficients)=="cardboard",1:2]
thatchp[377,]=coefficients(summary(mod))[names(mod$coefficients)=="thatch",1:2]
brickp[377,]=coefficients(summary(mod))[names(mod$coefficients)=="brick",1:2]
metalp[377,]=coefficients(summary(mod))[names(mod$coefficients)=="metal",1:2]
woodp[377,]=coefficients(summary(mod))[names(mod$coefficients)=="wood",1:2]
Ethnictobap[377,]=coefficients(summary(mod))[names(mod$coefficients)=="Ethnictoba",1:2]
mod=glm.nb(titmc~Insecticide+human+cardboard+thatch+brick+metal+wood+Ethnic,maxit=100)
aic[378]=AIC(mod)
InsecticideYesp[378,]=coefficients(summary(mod))[names(mod$coefficients)=="InsecticideYes",1:2]
humanp[378,]=coefficients(summary(mod))[names(mod$coefficients)=="human",1:2]
cardboardp[378,]=coefficients(summary(mod))[names(mod$coefficients)=="cardboard",1:2]
thatchp[378,]=coefficients(summary(mod))[names(mod$coefficients)=="thatch",1:2]
brickp[378,]=coefficients(summary(mod))[names(mod$coefficients)=="brick",1:2]
metalp[378,]=coefficients(summary(mod))[names(mod$coefficients)=="metal",1:2]
woodp[378,]=coefficients(summary(mod))[names(mod$coefficients)=="wood",1:2]
Ethnictobap[378,]=coefficients(summary(mod))[names(mod$coefficients)=="Ethnictoba",1:2]
mod=glm.nb(titmc~ref_avail+human+cardboard+thatch+brick+metal+wood+Ethnic,maxit=100)
aic[379]=AIC(mod)
ref_availp[379,]=coefficients(summary(mod))[names(mod$coefficients)=="ref_avail",1:2]
humanp[379,]=coefficients(summary(mod))[names(mod$coefficients)=="human",1:2]
cardboardp[379,]=coefficients(summary(mod))[names(mod$coefficients)=="cardboard",1:2]
thatchp[379,]=coefficients(summary(mod))[names(mod$coefficients)=="thatch",1:2]
brickp[379,]=coefficients(summary(mod))[names(mod$coefficients)=="brick",1:2]
metalp[379,]=coefficients(summary(mod))[names(mod$coefficients)=="metal",1:2]
woodp[379,]=coefficients(summary(mod))[names(mod$coefficients)=="wood",1:2]
Ethnictobap[379,]=coefficients(summary(mod))[names(mod$coefficients)=="Ethnictoba",1:2]
mod=glm.nb(titmc~human+cardboard+thatch+brick+metal+wood+Ethnic,maxit=100)
aic[380]=AIC(mod)
humanp[380,]=coefficients(summary(mod))[names(mod$coefficients)=="human",1:2]
cardboardp[380,]=coefficients(summary(mod))[names(mod$coefficients)=="cardboard",1:2]
thatchp[380,]=coefficients(summary(mod))[names(mod$coefficients)=="thatch",1:2]
brickp[380,]=coefficients(summary(mod))[names(mod$coefficients)=="brick",1:2]
metalp[380,]=coefficients(summary(mod))[names(mod$coefficients)=="metal",1:2]
woodp[380,]=coefficients(summary(mod))[names(mod$coefficients)=="wood",1:2]
Ethnictobap[380,]=coefficients(summary(mod))[names(mod$coefficients)=="Ethnictoba",1:2]
mod=glm.nb(titmc~ref_avail+Insecticide+cardboard+thatch+brick+metal+wood+Ethnic,maxit=100)
aic[381]=AIC(mod)
ref_availp[381,]=coefficients(summary(mod))[names(mod$coefficients)=="ref_avail",1:2]
InsecticideYesp[381,]=coefficients(summary(mod))[names(mod$coefficients)=="InsecticideYes",1:2]
cardboardp[381,]=coefficients(summary(mod))[names(mod$coefficients)=="cardboard",1:2]
thatchp[381,]=coefficients(summary(mod))[names(mod$coefficients)=="thatch",1:2]
brickp[381,]=coefficients(summary(mod))[names(mod$coefficients)=="brick",1:2]
metalp[381,]=coefficients(summary(mod))[names(mod$coefficients)=="metal",1:2]
woodp[381,]=coefficients(summary(mod))[names(mod$coefficients)=="wood",1:2]
Ethnictobap[381,]=coefficients(summary(mod))[names(mod$coefficients)=="Ethnictoba",1:2]
mod=glm.nb(titmc~Insecticide+cardboard+thatch+brick+metal+wood+Ethnic,maxit=100)
aic[382]=AIC(mod)
InsecticideYesp[382,]=coefficients(summary(mod))[names(mod$coefficients)=="InsecticideYes",1:2]
cardboardp[382,]=coefficients(summary(mod))[names(mod$coefficients)=="cardboard",1:2]
thatchp[382,]=coefficients(summary(mod))[names(mod$coefficients)=="thatch",1:2]
brickp[382,]=coefficients(summary(mod))[names(mod$coefficients)=="brick",1:2]
metalp[382,]=coefficients(summary(mod))[names(mod$coefficients)=="metal",1:2]
woodp[382,]=coefficients(summary(mod))[names(mod$coefficients)=="wood",1:2]
Ethnictobap[382,]=coefficients(summary(mod))[names(mod$coefficients)=="Ethnictoba",1:2]
mod=glm.nb(titmc~ref_avail+cardboard+thatch+brick+metal+wood+Ethnic,maxit=100)
aic[383]=AIC(mod)
ref_availp[383,]=coefficients(summary(mod))[names(mod$coefficients)=="ref_avail",1:2]
cardboardp[383,]=coefficients(summary(mod))[names(mod$coefficients)=="cardboard",1:2]
thatchp[383,]=coefficients(summary(mod))[names(mod$coefficients)=="thatch",1:2]
brickp[383,]=coefficients(summary(mod))[names(mod$coefficients)=="brick",1:2]
metalp[383,]=coefficients(summary(mod))[names(mod$coefficients)=="metal",1:2]
woodp[383,]=coefficients(summary(mod))[names(mod$coefficients)=="wood",1:2]
Ethnictobap[383,]=coefficients(summary(mod))[names(mod$coefficients)=="Ethnictoba",1:2]
mod=glm.nb(titmc~cardboard+thatch+brick+metal+wood+Ethnic,maxit=100)
aic[384]=AIC(mod)
cardboardp[384,]=coefficients(summary(mod))[names(mod$coefficients)=="cardboard",1:2]
thatchp[384,]=coefficients(summary(mod))[names(mod$coefficients)=="thatch",1:2]
brickp[384,]=coefficients(summary(mod))[names(mod$coefficients)=="brick",1:2]
metalp[384,]=coefficients(summary(mod))[names(mod$coefficients)=="metal",1:2]
woodp[384,]=coefficients(summary(mod))[names(mod$coefficients)=="wood",1:2]
Ethnictobap[384,]=coefficients(summary(mod))[names(mod$coefficients)=="Ethnictoba",1:2]
mod=glm.nb(titmc~ref_avail+Insecticide+human+ad_birds+dogcat+fledg+Ecotope+thatch+brick+metal+wood+Ethnic,maxit=100)
aic[385]=AIC(mod)
ref_availp[385,]=coefficients(summary(mod))[names(mod$coefficients)=="ref_avail",1:2]
InsecticideYesp[385,]=coefficients(summary(mod))[names(mod$coefficients)=="InsecticideYes",1:2]
humanp[385,]=coefficients(summary(mod))[names(mod$coefficients)=="human",1:2]
ad_birdsp[385,]=coefficients(summary(mod))[names(mod$coefficients)=="ad_birds",1:2]
dogcatp[385,]=coefficients(summary(mod))[names(mod$coefficients)=="dogcat",1:2]
fledgp[385,]=coefficients(summary(mod))[names(mod$coefficients)=="fledg",1:2]
EcotopeCoDp[385,]=coefficients(summary(mod))[names(mod$coefficients)=="EcotopeCoD",1:2]
thatchp[385,]=coefficients(summary(mod))[names(mod$coefficients)=="thatch",1:2]
brickp[385,]=coefficients(summary(mod))[names(mod$coefficients)=="brick",1:2]
metalp[385,]=coefficients(summary(mod))[names(mod$coefficients)=="metal",1:2]
woodp[385,]=coefficients(summary(mod))[names(mod$coefficients)=="wood",1:2]
Ethnictobap[385,]=coefficients(summary(mod))[names(mod$coefficients)=="Ethnictoba",1:2]
mod=glm.nb(titmc~Insecticide+human+ad_birds+dogcat+fledg+Ecotope+thatch+brick+metal+wood+Ethnic,maxit=100)
aic[386]=AIC(mod)
InsecticideYesp[386,]=coefficients(summary(mod))[names(mod$coefficients)=="InsecticideYes",1:2]
humanp[386,]=coefficients(summary(mod))[names(mod$coefficients)=="human",1:2]
ad_birdsp[386,]=coefficients(summary(mod))[names(mod$coefficients)=="ad_birds",1:2]
dogcatp[386,]=coefficients(summary(mod))[names(mod$coefficients)=="dogcat",1:2]
fledgp[386,]=coefficients(summary(mod))[names(mod$coefficients)=="fledg",1:2]
EcotopeCoDp[386,]=coefficients(summary(mod))[names(mod$coefficients)=="EcotopeCoD",1:2]
thatchp[386,]=coefficients(summary(mod))[names(mod$coefficients)=="thatch",1:2]
brickp[386,]=coefficients(summary(mod))[names(mod$coefficients)=="brick",1:2]
metalp[386,]=coefficients(summary(mod))[names(mod$coefficients)=="metal",1:2]
woodp[386,]=coefficients(summary(mod))[names(mod$coefficients)=="wood",1:2]
Ethnictobap[386,]=coefficients(summary(mod))[names(mod$coefficients)=="Ethnictoba",1:2]
mod=glm.nb(titmc~ref_avail+human+ad_birds+dogcat+fledg+Ecotope+thatch+brick+metal+wood+Ethnic,maxit=100)
aic[387]=AIC(mod)
ref_availp[387,]=coefficients(summary(mod))[names(mod$coefficients)=="ref_avail",1:2]
humanp[387,]=coefficients(summary(mod))[names(mod$coefficients)=="human",1:2]
ad_birdsp[387,]=coefficients(summary(mod))[names(mod$coefficients)=="ad_birds",1:2]
dogcatp[387,]=coefficients(summary(mod))[names(mod$coefficients)=="dogcat",1:2]
fledgp[387,]=coefficients(summary(mod))[names(mod$coefficients)=="fledg",1:2]
EcotopeCoDp[387,]=coefficients(summary(mod))[names(mod$coefficients)=="EcotopeCoD",1:2]
thatchp[387,]=coefficients(summary(mod))[names(mod$coefficients)=="thatch",1:2]
brickp[387,]=coefficients(summary(mod))[names(mod$coefficients)=="brick",1:2]
metalp[387,]=coefficients(summary(mod))[names(mod$coefficients)=="metal",1:2]
woodp[387,]=coefficients(summary(mod))[names(mod$coefficients)=="wood",1:2]
Ethnictobap[387,]=coefficients(summary(mod))[names(mod$coefficients)=="Ethnictoba",1:2]
mod=glm.nb(titmc~human+ad_birds+dogcat+fledg+Ecotope+thatch+brick+metal+wood+Ethnic,maxit=100)
aic[388]=AIC(mod)
humanp[388,]=coefficients(summary(mod))[names(mod$coefficients)=="human",1:2]
ad_birdsp[388,]=coefficients(summary(mod))[names(mod$coefficients)=="ad_birds",1:2]
dogcatp[388,]=coefficients(summary(mod))[names(mod$coefficients)=="dogcat",1:2]
fledgp[388,]=coefficients(summary(mod))[names(mod$coefficients)=="fledg",1:2]
EcotopeCoDp[388,]=coefficients(summary(mod))[names(mod$coefficients)=="EcotopeCoD",1:2]
thatchp[388,]=coefficients(summary(mod))[names(mod$coefficients)=="thatch",1:2]
brickp[388,]=coefficients(summary(mod))[names(mod$coefficients)=="brick",1:2]
metalp[388,]=coefficients(summary(mod))[names(mod$coefficients)=="metal",1:2]
woodp[388,]=coefficients(summary(mod))[names(mod$coefficients)=="wood",1:2]
Ethnictobap[388,]=coefficients(summary(mod))[names(mod$coefficients)=="Ethnictoba",1:2]
mod=glm.nb(titmc~ref_avail+Insecticide+ad_birds+dogcat+fledg+Ecotope+thatch+brick+metal+wood+Ethnic,maxit=100)
aic[389]=AIC(mod)
ref_availp[389,]=coefficients(summary(mod))[names(mod$coefficients)=="ref_avail",1:2]
InsecticideYesp[389,]=coefficients(summary(mod))[names(mod$coefficients)=="InsecticideYes",1:2]
ad_birdsp[389,]=coefficients(summary(mod))[names(mod$coefficients)=="ad_birds",1:2]
dogcatp[389,]=coefficients(summary(mod))[names(mod$coefficients)=="dogcat",1:2]
fledgp[389,]=coefficients(summary(mod))[names(mod$coefficients)=="fledg",1:2]
EcotopeCoDp[389,]=coefficients(summary(mod))[names(mod$coefficients)=="EcotopeCoD",1:2]
thatchp[389,]=coefficients(summary(mod))[names(mod$coefficients)=="thatch",1:2]
brickp[389,]=coefficients(summary(mod))[names(mod$coefficients)=="brick",1:2]
metalp[389,]=coefficients(summary(mod))[names(mod$coefficients)=="metal",1:2]
woodp[389,]=coefficients(summary(mod))[names(mod$coefficients)=="wood",1:2]
Ethnictobap[389,]=coefficients(summary(mod))[names(mod$coefficients)=="Ethnictoba",1:2]
mod=glm.nb(titmc~Insecticide+ad_birds+dogcat+fledg+Ecotope+thatch+brick+metal+wood+Ethnic,maxit=100)
aic[390]=AIC(mod)
InsecticideYesp[390,]=coefficients(summary(mod))[names(mod$coefficients)=="InsecticideYes",1:2]
ad_birdsp[390,]=coefficients(summary(mod))[names(mod$coefficients)=="ad_birds",1:2]
dogcatp[390,]=coefficients(summary(mod))[names(mod$coefficients)=="dogcat",1:2]
fledgp[390,]=coefficients(summary(mod))[names(mod$coefficients)=="fledg",1:2]
EcotopeCoDp[390,]=coefficients(summary(mod))[names(mod$coefficients)=="EcotopeCoD",1:2]
thatchp[390,]=coefficients(summary(mod))[names(mod$coefficients)=="thatch",1:2]
brickp[390,]=coefficients(summary(mod))[names(mod$coefficients)=="brick",1:2]
metalp[390,]=coefficients(summary(mod))[names(mod$coefficients)=="metal",1:2]
woodp[390,]=coefficients(summary(mod))[names(mod$coefficients)=="wood",1:2]
Ethnictobap[390,]=coefficients(summary(mod))[names(mod$coefficients)=="Ethnictoba",1:2]
mod=glm.nb(titmc~ref_avail+ad_birds+dogcat+fledg+Ecotope+thatch+brick+metal+wood+Ethnic,maxit=100)
aic[391]=AIC(mod)
ref_availp[391,]=coefficients(summary(mod))[names(mod$coefficients)=="ref_avail",1:2]
ad_birdsp[391,]=coefficients(summary(mod))[names(mod$coefficients)=="ad_birds",1:2]
dogcatp[391,]=coefficients(summary(mod))[names(mod$coefficients)=="dogcat",1:2]
fledgp[391,]=coefficients(summary(mod))[names(mod$coefficients)=="fledg",1:2]
EcotopeCoDp[391,]=coefficients(summary(mod))[names(mod$coefficients)=="EcotopeCoD",1:2]
thatchp[391,]=coefficients(summary(mod))[names(mod$coefficients)=="thatch",1:2]
brickp[391,]=coefficients(summary(mod))[names(mod$coefficients)=="brick",1:2]
metalp[391,]=coefficients(summary(mod))[names(mod$coefficients)=="metal",1:2]
woodp[391,]=coefficients(summary(mod))[names(mod$coefficients)=="wood",1:2]
Ethnictobap[391,]=coefficients(summary(mod))[names(mod$coefficients)=="Ethnictoba",1:2]
mod=glm.nb(titmc~ad_birds+dogcat+fledg+Ecotope+thatch+brick+metal+wood+Ethnic,maxit=100)
aic[392]=AIC(mod)
ad_birdsp[392,]=coefficients(summary(mod))[names(mod$coefficients)=="ad_birds",1:2]
dogcatp[392,]=coefficients(summary(mod))[names(mod$coefficients)=="dogcat",1:2]
fledgp[392,]=coefficients(summary(mod))[names(mod$coefficients)=="fledg",1:2]
EcotopeCoDp[392,]=coefficients(summary(mod))[names(mod$coefficients)=="EcotopeCoD",1:2]
thatchp[392,]=coefficients(summary(mod))[names(mod$coefficients)=="thatch",1:2]
brickp[392,]=coefficients(summary(mod))[names(mod$coefficients)=="brick",1:2]
metalp[392,]=coefficients(summary(mod))[names(mod$coefficients)=="metal",1:2]
woodp[392,]=coefficients(summary(mod))[names(mod$coefficients)=="wood",1:2]
Ethnictobap[392,]=coefficients(summary(mod))[names(mod$coefficients)=="Ethnictoba",1:2]
mod=glm.nb(titmc~ref_avail+Insecticide+human+dogcat+fledg+Ecotope+thatch+brick+metal+wood+Ethnic,maxit=100)
aic[393]=AIC(mod)
ref_availp[393,]=coefficients(summary(mod))[names(mod$coefficients)=="ref_avail",1:2]
InsecticideYesp[393,]=coefficients(summary(mod))[names(mod$coefficients)=="InsecticideYes",1:2]
humanp[393,]=coefficients(summary(mod))[names(mod$coefficients)=="human",1:2]
dogcatp[393,]=coefficients(summary(mod))[names(mod$coefficients)=="dogcat",1:2]
fledgp[393,]=coefficients(summary(mod))[names(mod$coefficients)=="fledg",1:2]
EcotopeCoDp[393,]=coefficients(summary(mod))[names(mod$coefficients)=="EcotopeCoD",1:2]
thatchp[393,]=coefficients(summary(mod))[names(mod$coefficients)=="thatch",1:2]
brickp[393,]=coefficients(summary(mod))[names(mod$coefficients)=="brick",1:2]
metalp[393,]=coefficients(summary(mod))[names(mod$coefficients)=="metal",1:2]
woodp[393,]=coefficients(summary(mod))[names(mod$coefficients)=="wood",1:2]
Ethnictobap[393,]=coefficients(summary(mod))[names(mod$coefficients)=="Ethnictoba",1:2]
mod=glm.nb(titmc~Insecticide+human+dogcat+fledg+Ecotope+thatch+brick+metal+wood+Ethnic,maxit=100)
aic[394]=AIC(mod)
InsecticideYesp[394,]=coefficients(summary(mod))[names(mod$coefficients)=="InsecticideYes",1:2]
humanp[394,]=coefficients(summary(mod))[names(mod$coefficients)=="human",1:2]
dogcatp[394,]=coefficients(summary(mod))[names(mod$coefficients)=="dogcat",1:2]
fledgp[394,]=coefficients(summary(mod))[names(mod$coefficients)=="fledg",1:2]
EcotopeCoDp[394,]=coefficients(summary(mod))[names(mod$coefficients)=="EcotopeCoD",1:2]
thatchp[394,]=coefficients(summary(mod))[names(mod$coefficients)=="thatch",1:2]
brickp[394,]=coefficients(summary(mod))[names(mod$coefficients)=="brick",1:2]
metalp[394,]=coefficients(summary(mod))[names(mod$coefficients)=="metal",1:2]
woodp[394,]=coefficients(summary(mod))[names(mod$coefficients)=="wood",1:2]
Ethnictobap[394,]=coefficients(summary(mod))[names(mod$coefficients)=="Ethnictoba",1:2]
mod=glm.nb(titmc~ref_avail+human+dogcat+fledg+Ecotope+thatch+brick+metal+wood+Ethnic,maxit=100)
aic[395]=AIC(mod)
ref_availp[395,]=coefficients(summary(mod))[names(mod$coefficients)=="ref_avail",1:2]
humanp[395,]=coefficients(summary(mod))[names(mod$coefficients)=="human",1:2]
dogcatp[395,]=coefficients(summary(mod))[names(mod$coefficients)=="dogcat",1:2]
fledgp[395,]=coefficients(summary(mod))[names(mod$coefficients)=="fledg",1:2]
EcotopeCoDp[395,]=coefficients(summary(mod))[names(mod$coefficients)=="EcotopeCoD",1:2]
thatchp[395,]=coefficients(summary(mod))[names(mod$coefficients)=="thatch",1:2]
brickp[395,]=coefficients(summary(mod))[names(mod$coefficients)=="brick",1:2]
metalp[395,]=coefficients(summary(mod))[names(mod$coefficients)=="metal",1:2]
woodp[395,]=coefficients(summary(mod))[names(mod$coefficients)=="wood",1:2]
Ethnictobap[395,]=coefficients(summary(mod))[names(mod$coefficients)=="Ethnictoba",1:2]
mod=glm.nb(titmc~human+dogcat+fledg+Ecotope+thatch+brick+metal+wood+Ethnic,maxit=100)
aic[396]=AIC(mod)
humanp[396,]=coefficients(summary(mod))[names(mod$coefficients)=="human",1:2]
dogcatp[396,]=coefficients(summary(mod))[names(mod$coefficients)=="dogcat",1:2]
fledgp[396,]=coefficients(summary(mod))[names(mod$coefficients)=="fledg",1:2]
EcotopeCoDp[396,]=coefficients(summary(mod))[names(mod$coefficients)=="EcotopeCoD",1:2]
thatchp[396,]=coefficients(summary(mod))[names(mod$coefficients)=="thatch",1:2]
brickp[396,]=coefficients(summary(mod))[names(mod$coefficients)=="brick",1:2]
metalp[396,]=coefficients(summary(mod))[names(mod$coefficients)=="metal",1:2]
woodp[396,]=coefficients(summary(mod))[names(mod$coefficients)=="wood",1:2]
Ethnictobap[396,]=coefficients(summary(mod))[names(mod$coefficients)=="Ethnictoba",1:2]
mod=glm.nb(titmc~ref_avail+Insecticide+dogcat+fledg+Ecotope+thatch+brick+metal+wood+Ethnic,maxit=100)
aic[397]=AIC(mod)
ref_availp[397,]=coefficients(summary(mod))[names(mod$coefficients)=="ref_avail",1:2]
InsecticideYesp[397,]=coefficients(summary(mod))[names(mod$coefficients)=="InsecticideYes",1:2]
dogcatp[397,]=coefficients(summary(mod))[names(mod$coefficients)=="dogcat",1:2]
fledgp[397,]=coefficients(summary(mod))[names(mod$coefficients)=="fledg",1:2]
EcotopeCoDp[397,]=coefficients(summary(mod))[names(mod$coefficients)=="EcotopeCoD",1:2]
thatchp[397,]=coefficients(summary(mod))[names(mod$coefficients)=="thatch",1:2]
brickp[397,]=coefficients(summary(mod))[names(mod$coefficients)=="brick",1:2]
metalp[397,]=coefficients(summary(mod))[names(mod$coefficients)=="metal",1:2]
woodp[397,]=coefficients(summary(mod))[names(mod$coefficients)=="wood",1:2]
Ethnictobap[397,]=coefficients(summary(mod))[names(mod$coefficients)=="Ethnictoba",1:2]
mod=glm.nb(titmc~Insecticide+dogcat+fledg+Ecotope+thatch+brick+metal+wood+Ethnic,maxit=100)
aic[398]=AIC(mod)
InsecticideYesp[398,]=coefficients(summary(mod))[names(mod$coefficients)=="InsecticideYes",1:2]
dogcatp[398,]=coefficients(summary(mod))[names(mod$coefficients)=="dogcat",1:2]
fledgp[398,]=coefficients(summary(mod))[names(mod$coefficients)=="fledg",1:2]
EcotopeCoDp[398,]=coefficients(summary(mod))[names(mod$coefficients)=="EcotopeCoD",1:2]
thatchp[398,]=coefficients(summary(mod))[names(mod$coefficients)=="thatch",1:2]
brickp[398,]=coefficients(summary(mod))[names(mod$coefficients)=="brick",1:2]
metalp[398,]=coefficients(summary(mod))[names(mod$coefficients)=="metal",1:2]
woodp[398,]=coefficients(summary(mod))[names(mod$coefficients)=="wood",1:2]
Ethnictobap[398,]=coefficients(summary(mod))[names(mod$coefficients)=="Ethnictoba",1:2]
mod=glm.nb(titmc~ref_avail+dogcat+fledg+Ecotope+thatch+brick+metal+wood+Ethnic,maxit=100)
aic[399]=AIC(mod)
ref_availp[399,]=coefficients(summary(mod))[names(mod$coefficients)=="ref_avail",1:2]
dogcatp[399,]=coefficients(summary(mod))[names(mod$coefficients)=="dogcat",1:2]
fledgp[399,]=coefficients(summary(mod))[names(mod$coefficients)=="fledg",1:2]
EcotopeCoDp[399,]=coefficients(summary(mod))[names(mod$coefficients)=="EcotopeCoD",1:2]
thatchp[399,]=coefficients(summary(mod))[names(mod$coefficients)=="thatch",1:2]
brickp[399,]=coefficients(summary(mod))[names(mod$coefficients)=="brick",1:2]
metalp[399,]=coefficients(summary(mod))[names(mod$coefficients)=="metal",1:2]
woodp[399,]=coefficients(summary(mod))[names(mod$coefficients)=="wood",1:2]
Ethnictobap[399,]=coefficients(summary(mod))[names(mod$coefficients)=="Ethnictoba",1:2]
mod=glm.nb(titmc~dogcat+fledg+Ecotope+thatch+brick+metal+wood+Ethnic,maxit=100)
aic[400]=AIC(mod)
dogcatp[400,]=coefficients(summary(mod))[names(mod$coefficients)=="dogcat",1:2]
fledgp[400,]=coefficients(summary(mod))[names(mod$coefficients)=="fledg",1:2]
EcotopeCoDp[400,]=coefficients(summary(mod))[names(mod$coefficients)=="EcotopeCoD",1:2]
thatchp[400,]=coefficients(summary(mod))[names(mod$coefficients)=="thatch",1:2]
brickp[400,]=coefficients(summary(mod))[names(mod$coefficients)=="brick",1:2]
metalp[400,]=coefficients(summary(mod))[names(mod$coefficients)=="metal",1:2]
woodp[400,]=coefficients(summary(mod))[names(mod$coefficients)=="wood",1:2]
Ethnictobap[400,]=coefficients(summary(mod))[names(mod$coefficients)=="Ethnictoba",1:2]
mod=glm.nb(titmc~ref_avail+Insecticide+human+ad_birds+fledg+Ecotope+thatch+brick+metal+wood+Ethnic,maxit=100)
aic[401]=AIC(mod)
ref_availp[401,]=coefficients(summary(mod))[names(mod$coefficients)=="ref_avail",1:2]
InsecticideYesp[401,]=coefficients(summary(mod))[names(mod$coefficients)=="InsecticideYes",1:2]
humanp[401,]=coefficients(summary(mod))[names(mod$coefficients)=="human",1:2]
ad_birdsp[401,]=coefficients(summary(mod))[names(mod$coefficients)=="ad_birds",1:2]
fledgp[401,]=coefficients(summary(mod))[names(mod$coefficients)=="fledg",1:2]
EcotopeCoDp[401,]=coefficients(summary(mod))[names(mod$coefficients)=="EcotopeCoD",1:2]
thatchp[401,]=coefficients(summary(mod))[names(mod$coefficients)=="thatch",1:2]
brickp[401,]=coefficients(summary(mod))[names(mod$coefficients)=="brick",1:2]
metalp[401,]=coefficients(summary(mod))[names(mod$coefficients)=="metal",1:2]
woodp[401,]=coefficients(summary(mod))[names(mod$coefficients)=="wood",1:2]
Ethnictobap[401,]=coefficients(summary(mod))[names(mod$coefficients)=="Ethnictoba",1:2]
mod=glm.nb(titmc~Insecticide+human+ad_birds+fledg+Ecotope+thatch+brick+metal+wood+Ethnic,maxit=100)
aic[402]=AIC(mod)
InsecticideYesp[402,]=coefficients(summary(mod))[names(mod$coefficients)=="InsecticideYes",1:2]
humanp[402,]=coefficients(summary(mod))[names(mod$coefficients)=="human",1:2]
ad_birdsp[402,]=coefficients(summary(mod))[names(mod$coefficients)=="ad_birds",1:2]
fledgp[402,]=coefficients(summary(mod))[names(mod$coefficients)=="fledg",1:2]
EcotopeCoDp[402,]=coefficients(summary(mod))[names(mod$coefficients)=="EcotopeCoD",1:2]
thatchp[402,]=coefficients(summary(mod))[names(mod$coefficients)=="thatch",1:2]
brickp[402,]=coefficients(summary(mod))[names(mod$coefficients)=="brick",1:2]
metalp[402,]=coefficients(summary(mod))[names(mod$coefficients)=="metal",1:2]
woodp[402,]=coefficients(summary(mod))[names(mod$coefficients)=="wood",1:2]
Ethnictobap[402,]=coefficients(summary(mod))[names(mod$coefficients)=="Ethnictoba",1:2]
mod=glm.nb(titmc~ref_avail+human+ad_birds+fledg+Ecotope+thatch+brick+metal+wood+Ethnic,maxit=100)
aic[403]=AIC(mod)
ref_availp[403,]=coefficients(summary(mod))[names(mod$coefficients)=="ref_avail",1:2]
humanp[403,]=coefficients(summary(mod))[names(mod$coefficients)=="human",1:2]
ad_birdsp[403,]=coefficients(summary(mod))[names(mod$coefficients)=="ad_birds",1:2]
fledgp[403,]=coefficients(summary(mod))[names(mod$coefficients)=="fledg",1:2]
EcotopeCoDp[403,]=coefficients(summary(mod))[names(mod$coefficients)=="EcotopeCoD",1:2]
thatchp[403,]=coefficients(summary(mod))[names(mod$coefficients)=="thatch",1:2]
brickp[403,]=coefficients(summary(mod))[names(mod$coefficients)=="brick",1:2]
metalp[403,]=coefficients(summary(mod))[names(mod$coefficients)=="metal",1:2]
woodp[403,]=coefficients(summary(mod))[names(mod$coefficients)=="wood",1:2]
Ethnictobap[403,]=coefficients(summary(mod))[names(mod$coefficients)=="Ethnictoba",1:2]
mod=glm.nb(titmc~human+ad_birds+fledg+Ecotope+thatch+brick+metal+wood+Ethnic,maxit=100)
aic[404]=AIC(mod)
humanp[404,]=coefficients(summary(mod))[names(mod$coefficients)=="human",1:2]
ad_birdsp[404,]=coefficients(summary(mod))[names(mod$coefficients)=="ad_birds",1:2]
fledgp[404,]=coefficients(summary(mod))[names(mod$coefficients)=="fledg",1:2]
EcotopeCoDp[404,]=coefficients(summary(mod))[names(mod$coefficients)=="EcotopeCoD",1:2]
thatchp[404,]=coefficients(summary(mod))[names(mod$coefficients)=="thatch",1:2]
brickp[404,]=coefficients(summary(mod))[names(mod$coefficients)=="brick",1:2]
metalp[404,]=coefficients(summary(mod))[names(mod$coefficients)=="metal",1:2]
woodp[404,]=coefficients(summary(mod))[names(mod$coefficients)=="wood",1:2]
Ethnictobap[404,]=coefficients(summary(mod))[names(mod$coefficients)=="Ethnictoba",1:2]
mod=glm.nb(titmc~ref_avail+Insecticide+ad_birds+fledg+Ecotope+thatch+brick+metal+wood+Ethnic,maxit=100)
aic[405]=AIC(mod)
ref_availp[405,]=coefficients(summary(mod))[names(mod$coefficients)=="ref_avail",1:2]
InsecticideYesp[405,]=coefficients(summary(mod))[names(mod$coefficients)=="InsecticideYes",1:2]
ad_birdsp[405,]=coefficients(summary(mod))[names(mod$coefficients)=="ad_birds",1:2]
fledgp[405,]=coefficients(summary(mod))[names(mod$coefficients)=="fledg",1:2]
EcotopeCoDp[405,]=coefficients(summary(mod))[names(mod$coefficients)=="EcotopeCoD",1:2]
thatchp[405,]=coefficients(summary(mod))[names(mod$coefficients)=="thatch",1:2]
brickp[405,]=coefficients(summary(mod))[names(mod$coefficients)=="brick",1:2]
metalp[405,]=coefficients(summary(mod))[names(mod$coefficients)=="metal",1:2]
woodp[405,]=coefficients(summary(mod))[names(mod$coefficients)=="wood",1:2]
Ethnictobap[405,]=coefficients(summary(mod))[names(mod$coefficients)=="Ethnictoba",1:2]
mod=glm.nb(titmc~Insecticide+ad_birds+fledg+Ecotope+thatch+brick+metal+wood+Ethnic,maxit=100)
aic[406]=AIC(mod)
InsecticideYesp[406,]=coefficients(summary(mod))[names(mod$coefficients)=="InsecticideYes",1:2]
ad_birdsp[406,]=coefficients(summary(mod))[names(mod$coefficients)=="ad_birds",1:2]
fledgp[406,]=coefficients(summary(mod))[names(mod$coefficients)=="fledg",1:2]
EcotopeCoDp[406,]=coefficients(summary(mod))[names(mod$coefficients)=="EcotopeCoD",1:2]
thatchp[406,]=coefficients(summary(mod))[names(mod$coefficients)=="thatch",1:2]
brickp[406,]=coefficients(summary(mod))[names(mod$coefficients)=="brick",1:2]
metalp[406,]=coefficients(summary(mod))[names(mod$coefficients)=="metal",1:2]
woodp[406,]=coefficients(summary(mod))[names(mod$coefficients)=="wood",1:2]
Ethnictobap[406,]=coefficients(summary(mod))[names(mod$coefficients)=="Ethnictoba",1:2]
mod=glm.nb(titmc~ref_avail+ad_birds+fledg+Ecotope+thatch+brick+metal+wood+Ethnic,maxit=100)
aic[407]=AIC(mod)
ref_availp[407,]=coefficients(summary(mod))[names(mod$coefficients)=="ref_avail",1:2]
ad_birdsp[407,]=coefficients(summary(mod))[names(mod$coefficients)=="ad_birds",1:2]
fledgp[407,]=coefficients(summary(mod))[names(mod$coefficients)=="fledg",1:2]
EcotopeCoDp[407,]=coefficients(summary(mod))[names(mod$coefficients)=="EcotopeCoD",1:2]
thatchp[407,]=coefficients(summary(mod))[names(mod$coefficients)=="thatch",1:2]
brickp[407,]=coefficients(summary(mod))[names(mod$coefficients)=="brick",1:2]
metalp[407,]=coefficients(summary(mod))[names(mod$coefficients)=="metal",1:2]
woodp[407,]=coefficients(summary(mod))[names(mod$coefficients)=="wood",1:2]
Ethnictobap[407,]=coefficients(summary(mod))[names(mod$coefficients)=="Ethnictoba",1:2]
mod=glm.nb(titmc~ad_birds+fledg+Ecotope+thatch+brick+metal+wood+Ethnic,maxit=100)
aic[408]=AIC(mod)
ad_birdsp[408,]=coefficients(summary(mod))[names(mod$coefficients)=="ad_birds",1:2]
fledgp[408,]=coefficients(summary(mod))[names(mod$coefficients)=="fledg",1:2]
EcotopeCoDp[408,]=coefficients(summary(mod))[names(mod$coefficients)=="EcotopeCoD",1:2]
thatchp[408,]=coefficients(summary(mod))[names(mod$coefficients)=="thatch",1:2]
brickp[408,]=coefficients(summary(mod))[names(mod$coefficients)=="brick",1:2]
metalp[408,]=coefficients(summary(mod))[names(mod$coefficients)=="metal",1:2]
woodp[408,]=coefficients(summary(mod))[names(mod$coefficients)=="wood",1:2]
Ethnictobap[408,]=coefficients(summary(mod))[names(mod$coefficients)=="Ethnictoba",1:2]
mod=glm.nb(titmc~ref_avail+Insecticide+human+fledg+Ecotope+thatch+brick+metal+wood+Ethnic,maxit=100)
aic[409]=AIC(mod)
ref_availp[409,]=coefficients(summary(mod))[names(mod$coefficients)=="ref_avail",1:2]
InsecticideYesp[409,]=coefficients(summary(mod))[names(mod$coefficients)=="InsecticideYes",1:2]
humanp[409,]=coefficients(summary(mod))[names(mod$coefficients)=="human",1:2]
fledgp[409,]=coefficients(summary(mod))[names(mod$coefficients)=="fledg",1:2]
EcotopeCoDp[409,]=coefficients(summary(mod))[names(mod$coefficients)=="EcotopeCoD",1:2]
thatchp[409,]=coefficients(summary(mod))[names(mod$coefficients)=="thatch",1:2]
brickp[409,]=coefficients(summary(mod))[names(mod$coefficients)=="brick",1:2]
metalp[409,]=coefficients(summary(mod))[names(mod$coefficients)=="metal",1:2]
woodp[409,]=coefficients(summary(mod))[names(mod$coefficients)=="wood",1:2]
Ethnictobap[409,]=coefficients(summary(mod))[names(mod$coefficients)=="Ethnictoba",1:2]
mod=glm.nb(titmc~Insecticide+human+fledg+Ecotope+thatch+brick+metal+wood+Ethnic,maxit=100)
aic[410]=AIC(mod)
InsecticideYesp[410,]=coefficients(summary(mod))[names(mod$coefficients)=="InsecticideYes",1:2]
humanp[410,]=coefficients(summary(mod))[names(mod$coefficients)=="human",1:2]
fledgp[410,]=coefficients(summary(mod))[names(mod$coefficients)=="fledg",1:2]
EcotopeCoDp[410,]=coefficients(summary(mod))[names(mod$coefficients)=="EcotopeCoD",1:2]
thatchp[410,]=coefficients(summary(mod))[names(mod$coefficients)=="thatch",1:2]
brickp[410,]=coefficients(summary(mod))[names(mod$coefficients)=="brick",1:2]
metalp[410,]=coefficients(summary(mod))[names(mod$coefficients)=="metal",1:2]
woodp[410,]=coefficients(summary(mod))[names(mod$coefficients)=="wood",1:2]
Ethnictobap[410,]=coefficients(summary(mod))[names(mod$coefficients)=="Ethnictoba",1:2]
mod=glm.nb(titmc~ref_avail+human+fledg+Ecotope+thatch+brick+metal+wood+Ethnic,maxit=100)
aic[411]=AIC(mod)
ref_availp[411,]=coefficients(summary(mod))[names(mod$coefficients)=="ref_avail",1:2]
humanp[411,]=coefficients(summary(mod))[names(mod$coefficients)=="human",1:2]
fledgp[411,]=coefficients(summary(mod))[names(mod$coefficients)=="fledg",1:2]
EcotopeCoDp[411,]=coefficients(summary(mod))[names(mod$coefficients)=="EcotopeCoD",1:2]
thatchp[411,]=coefficients(summary(mod))[names(mod$coefficients)=="thatch",1:2]
brickp[411,]=coefficients(summary(mod))[names(mod$coefficients)=="brick",1:2]
metalp[411,]=coefficients(summary(mod))[names(mod$coefficients)=="metal",1:2]
woodp[411,]=coefficients(summary(mod))[names(mod$coefficients)=="wood",1:2]
Ethnictobap[411,]=coefficients(summary(mod))[names(mod$coefficients)=="Ethnictoba",1:2]
mod=glm.nb(titmc~human+fledg+Ecotope+thatch+brick+metal+wood+Ethnic,maxit=100)
aic[412]=AIC(mod)
humanp[412,]=coefficients(summary(mod))[names(mod$coefficients)=="human",1:2]
fledgp[412,]=coefficients(summary(mod))[names(mod$coefficients)=="fledg",1:2]
EcotopeCoDp[412,]=coefficients(summary(mod))[names(mod$coefficients)=="EcotopeCoD",1:2]
thatchp[412,]=coefficients(summary(mod))[names(mod$coefficients)=="thatch",1:2]
brickp[412,]=coefficients(summary(mod))[names(mod$coefficients)=="brick",1:2]
metalp[412,]=coefficients(summary(mod))[names(mod$coefficients)=="metal",1:2]
woodp[412,]=coefficients(summary(mod))[names(mod$coefficients)=="wood",1:2]
Ethnictobap[412,]=coefficients(summary(mod))[names(mod$coefficients)=="Ethnictoba",1:2]
mod=glm.nb(titmc~ref_avail+Insecticide+fledg+Ecotope+thatch+brick+metal+wood+Ethnic,maxit=100)
aic[413]=AIC(mod)
ref_availp[413,]=coefficients(summary(mod))[names(mod$coefficients)=="ref_avail",1:2]
InsecticideYesp[413,]=coefficients(summary(mod))[names(mod$coefficients)=="InsecticideYes",1:2]
fledgp[413,]=coefficients(summary(mod))[names(mod$coefficients)=="fledg",1:2]
EcotopeCoDp[413,]=coefficients(summary(mod))[names(mod$coefficients)=="EcotopeCoD",1:2]
thatchp[413,]=coefficients(summary(mod))[names(mod$coefficients)=="thatch",1:2]
brickp[413,]=coefficients(summary(mod))[names(mod$coefficients)=="brick",1:2]
metalp[413,]=coefficients(summary(mod))[names(mod$coefficients)=="metal",1:2]
woodp[413,]=coefficients(summary(mod))[names(mod$coefficients)=="wood",1:2]
Ethnictobap[413,]=coefficients(summary(mod))[names(mod$coefficients)=="Ethnictoba",1:2]
mod=glm.nb(titmc~Insecticide+fledg+Ecotope+thatch+brick+metal+wood+Ethnic,maxit=100)
aic[414]=AIC(mod)
InsecticideYesp[414,]=coefficients(summary(mod))[names(mod$coefficients)=="InsecticideYes",1:2]
fledgp[414,]=coefficients(summary(mod))[names(mod$coefficients)=="fledg",1:2]
EcotopeCoDp[414,]=coefficients(summary(mod))[names(mod$coefficients)=="EcotopeCoD",1:2]
thatchp[414,]=coefficients(summary(mod))[names(mod$coefficients)=="thatch",1:2]
brickp[414,]=coefficients(summary(mod))[names(mod$coefficients)=="brick",1:2]
metalp[414,]=coefficients(summary(mod))[names(mod$coefficients)=="metal",1:2]
woodp[414,]=coefficients(summary(mod))[names(mod$coefficients)=="wood",1:2]
Ethnictobap[414,]=coefficients(summary(mod))[names(mod$coefficients)=="Ethnictoba",1:2]
mod=glm.nb(titmc~ref_avail+fledg+Ecotope+thatch+brick+metal+wood+Ethnic,maxit=100)
aic[415]=AIC(mod)
ref_availp[415,]=coefficients(summary(mod))[names(mod$coefficients)=="ref_avail",1:2]
fledgp[415,]=coefficients(summary(mod))[names(mod$coefficients)=="fledg",1:2]
EcotopeCoDp[415,]=coefficients(summary(mod))[names(mod$coefficients)=="EcotopeCoD",1:2]
thatchp[415,]=coefficients(summary(mod))[names(mod$coefficients)=="thatch",1:2]
brickp[415,]=coefficients(summary(mod))[names(mod$coefficients)=="brick",1:2]
metalp[415,]=coefficients(summary(mod))[names(mod$coefficients)=="metal",1:2]
woodp[415,]=coefficients(summary(mod))[names(mod$coefficients)=="wood",1:2]
Ethnictobap[415,]=coefficients(summary(mod))[names(mod$coefficients)=="Ethnictoba",1:2]
mod=glm.nb(titmc~fledg+Ecotope+thatch+brick+metal+wood+Ethnic,maxit=100)
aic[416]=AIC(mod)
fledgp[416,]=coefficients(summary(mod))[names(mod$coefficients)=="fledg",1:2]
EcotopeCoDp[416,]=coefficients(summary(mod))[names(mod$coefficients)=="EcotopeCoD",1:2]
thatchp[416,]=coefficients(summary(mod))[names(mod$coefficients)=="thatch",1:2]
brickp[416,]=coefficients(summary(mod))[names(mod$coefficients)=="brick",1:2]
metalp[416,]=coefficients(summary(mod))[names(mod$coefficients)=="metal",1:2]
woodp[416,]=coefficients(summary(mod))[names(mod$coefficients)=="wood",1:2]
Ethnictobap[416,]=coefficients(summary(mod))[names(mod$coefficients)=="Ethnictoba",1:2]
mod=glm.nb(titmc~ref_avail+Insecticide+human+ad_birds+dogcat+Ecotope+thatch+brick+metal+wood+Ethnic,maxit=100)
aic[417]=AIC(mod)
ref_availp[417,]=coefficients(summary(mod))[names(mod$coefficients)=="ref_avail",1:2]
InsecticideYesp[417,]=coefficients(summary(mod))[names(mod$coefficients)=="InsecticideYes",1:2]
humanp[417,]=coefficients(summary(mod))[names(mod$coefficients)=="human",1:2]
ad_birdsp[417,]=coefficients(summary(mod))[names(mod$coefficients)=="ad_birds",1:2]
dogcatp[417,]=coefficients(summary(mod))[names(mod$coefficients)=="dogcat",1:2]
EcotopeCoDp[417,]=coefficients(summary(mod))[names(mod$coefficients)=="EcotopeCoD",1:2]
thatchp[417,]=coefficients(summary(mod))[names(mod$coefficients)=="thatch",1:2]
brickp[417,]=coefficients(summary(mod))[names(mod$coefficients)=="brick",1:2]
metalp[417,]=coefficients(summary(mod))[names(mod$coefficients)=="metal",1:2]
woodp[417,]=coefficients(summary(mod))[names(mod$coefficients)=="wood",1:2]
Ethnictobap[417,]=coefficients(summary(mod))[names(mod$coefficients)=="Ethnictoba",1:2]
mod=glm.nb(titmc~Insecticide+human+ad_birds+dogcat+Ecotope+thatch+brick+metal+wood+Ethnic,maxit=100)
aic[418]=AIC(mod)
InsecticideYesp[418,]=coefficients(summary(mod))[names(mod$coefficients)=="InsecticideYes",1:2]
humanp[418,]=coefficients(summary(mod))[names(mod$coefficients)=="human",1:2]
ad_birdsp[418,]=coefficients(summary(mod))[names(mod$coefficients)=="ad_birds",1:2]
dogcatp[418,]=coefficients(summary(mod))[names(mod$coefficients)=="dogcat",1:2]
EcotopeCoDp[418,]=coefficients(summary(mod))[names(mod$coefficients)=="EcotopeCoD",1:2]
thatchp[418,]=coefficients(summary(mod))[names(mod$coefficients)=="thatch",1:2]
brickp[418,]=coefficients(summary(mod))[names(mod$coefficients)=="brick",1:2]
metalp[418,]=coefficients(summary(mod))[names(mod$coefficients)=="metal",1:2]
woodp[418,]=coefficients(summary(mod))[names(mod$coefficients)=="wood",1:2]
Ethnictobap[418,]=coefficients(summary(mod))[names(mod$coefficients)=="Ethnictoba",1:2]
mod=glm.nb(titmc~ref_avail+human+ad_birds+dogcat+Ecotope+thatch+brick+metal+wood+Ethnic,maxit=100)
aic[419]=AIC(mod)
ref_availp[419,]=coefficients(summary(mod))[names(mod$coefficients)=="ref_avail",1:2]
humanp[419,]=coefficients(summary(mod))[names(mod$coefficients)=="human",1:2]
ad_birdsp[419,]=coefficients(summary(mod))[names(mod$coefficients)=="ad_birds",1:2]
dogcatp[419,]=coefficients(summary(mod))[names(mod$coefficients)=="dogcat",1:2]
EcotopeCoDp[419,]=coefficients(summary(mod))[names(mod$coefficients)=="EcotopeCoD",1:2]
thatchp[419,]=coefficients(summary(mod))[names(mod$coefficients)=="thatch",1:2]
brickp[419,]=coefficients(summary(mod))[names(mod$coefficients)=="brick",1:2]
metalp[419,]=coefficients(summary(mod))[names(mod$coefficients)=="metal",1:2]
woodp[419,]=coefficients(summary(mod))[names(mod$coefficients)=="wood",1:2]
Ethnictobap[419,]=coefficients(summary(mod))[names(mod$coefficients)=="Ethnictoba",1:2]
mod=glm.nb(titmc~human+ad_birds+dogcat+Ecotope+thatch+brick+metal+wood+Ethnic,maxit=100)
aic[420]=AIC(mod)
humanp[420,]=coefficients(summary(mod))[names(mod$coefficients)=="human",1:2]
ad_birdsp[420,]=coefficients(summary(mod))[names(mod$coefficients)=="ad_birds",1:2]
dogcatp[420,]=coefficients(summary(mod))[names(mod$coefficients)=="dogcat",1:2]
EcotopeCoDp[420,]=coefficients(summary(mod))[names(mod$coefficients)=="EcotopeCoD",1:2]
thatchp[420,]=coefficients(summary(mod))[names(mod$coefficients)=="thatch",1:2]
brickp[420,]=coefficients(summary(mod))[names(mod$coefficients)=="brick",1:2]
metalp[420,]=coefficients(summary(mod))[names(mod$coefficients)=="metal",1:2]
woodp[420,]=coefficients(summary(mod))[names(mod$coefficients)=="wood",1:2]
Ethnictobap[420,]=coefficients(summary(mod))[names(mod$coefficients)=="Ethnictoba",1:2]
mod=glm.nb(titmc~ref_avail+Insecticide+ad_birds+dogcat+Ecotope+thatch+brick+metal+wood+Ethnic,maxit=100)
aic[421]=AIC(mod)
ref_availp[421,]=coefficients(summary(mod))[names(mod$coefficients)=="ref_avail",1:2]
InsecticideYesp[421,]=coefficients(summary(mod))[names(mod$coefficients)=="InsecticideYes",1:2]
ad_birdsp[421,]=coefficients(summary(mod))[names(mod$coefficients)=="ad_birds",1:2]
dogcatp[421,]=coefficients(summary(mod))[names(mod$coefficients)=="dogcat",1:2]
EcotopeCoDp[421,]=coefficients(summary(mod))[names(mod$coefficients)=="EcotopeCoD",1:2]
thatchp[421,]=coefficients(summary(mod))[names(mod$coefficients)=="thatch",1:2]
brickp[421,]=coefficients(summary(mod))[names(mod$coefficients)=="brick",1:2]
metalp[421,]=coefficients(summary(mod))[names(mod$coefficients)=="metal",1:2]
woodp[421,]=coefficients(summary(mod))[names(mod$coefficients)=="wood",1:2]
Ethnictobap[421,]=coefficients(summary(mod))[names(mod$coefficients)=="Ethnictoba",1:2]
mod=glm.nb(titmc~Insecticide+ad_birds+dogcat+Ecotope+thatch+brick+metal+wood+Ethnic,maxit=100)
aic[422]=AIC(mod)
InsecticideYesp[422,]=coefficients(summary(mod))[names(mod$coefficients)=="InsecticideYes",1:2]
ad_birdsp[422,]=coefficients(summary(mod))[names(mod$coefficients)=="ad_birds",1:2]
dogcatp[422,]=coefficients(summary(mod))[names(mod$coefficients)=="dogcat",1:2]
EcotopeCoDp[422,]=coefficients(summary(mod))[names(mod$coefficients)=="EcotopeCoD",1:2]
thatchp[422,]=coefficients(summary(mod))[names(mod$coefficients)=="thatch",1:2]
brickp[422,]=coefficients(summary(mod))[names(mod$coefficients)=="brick",1:2]
metalp[422,]=coefficients(summary(mod))[names(mod$coefficients)=="metal",1:2]
woodp[422,]=coefficients(summary(mod))[names(mod$coefficients)=="wood",1:2]
Ethnictobap[422,]=coefficients(summary(mod))[names(mod$coefficients)=="Ethnictoba",1:2]
mod=glm.nb(titmc~ref_avail+ad_birds+dogcat+Ecotope+thatch+brick+metal+wood+Ethnic,maxit=100)
aic[423]=AIC(mod)
ref_availp[423,]=coefficients(summary(mod))[names(mod$coefficients)=="ref_avail",1:2]
ad_birdsp[423,]=coefficients(summary(mod))[names(mod$coefficients)=="ad_birds",1:2]
dogcatp[423,]=coefficients(summary(mod))[names(mod$coefficients)=="dogcat",1:2]
EcotopeCoDp[423,]=coefficients(summary(mod))[names(mod$coefficients)=="EcotopeCoD",1:2]
thatchp[423,]=coefficients(summary(mod))[names(mod$coefficients)=="thatch",1:2]
brickp[423,]=coefficients(summary(mod))[names(mod$coefficients)=="brick",1:2]
metalp[423,]=coefficients(summary(mod))[names(mod$coefficients)=="metal",1:2]
woodp[423,]=coefficients(summary(mod))[names(mod$coefficients)=="wood",1:2]
Ethnictobap[423,]=coefficients(summary(mod))[names(mod$coefficients)=="Ethnictoba",1:2]
mod=glm.nb(titmc~ad_birds+dogcat+Ecotope+thatch+brick+metal+wood+Ethnic,maxit=100)
aic[424]=AIC(mod)
ad_birdsp[424,]=coefficients(summary(mod))[names(mod$coefficients)=="ad_birds",1:2]
dogcatp[424,]=coefficients(summary(mod))[names(mod$coefficients)=="dogcat",1:2]
EcotopeCoDp[424,]=coefficients(summary(mod))[names(mod$coefficients)=="EcotopeCoD",1:2]
thatchp[424,]=coefficients(summary(mod))[names(mod$coefficients)=="thatch",1:2]
brickp[424,]=coefficients(summary(mod))[names(mod$coefficients)=="brick",1:2]
metalp[424,]=coefficients(summary(mod))[names(mod$coefficients)=="metal",1:2]
woodp[424,]=coefficients(summary(mod))[names(mod$coefficients)=="wood",1:2]
Ethnictobap[424,]=coefficients(summary(mod))[names(mod$coefficients)=="Ethnictoba",1:2]
mod=glm.nb(titmc~ref_avail+Insecticide+human+dogcat+Ecotope+thatch+brick+metal+wood+Ethnic,maxit=100)
aic[425]=AIC(mod)
ref_availp[425,]=coefficients(summary(mod))[names(mod$coefficients)=="ref_avail",1:2]
InsecticideYesp[425,]=coefficients(summary(mod))[names(mod$coefficients)=="InsecticideYes",1:2]
humanp[425,]=coefficients(summary(mod))[names(mod$coefficients)=="human",1:2]
dogcatp[425,]=coefficients(summary(mod))[names(mod$coefficients)=="dogcat",1:2]
EcotopeCoDp[425,]=coefficients(summary(mod))[names(mod$coefficients)=="EcotopeCoD",1:2]
thatchp[425,]=coefficients(summary(mod))[names(mod$coefficients)=="thatch",1:2]
brickp[425,]=coefficients(summary(mod))[names(mod$coefficients)=="brick",1:2]
metalp[425,]=coefficients(summary(mod))[names(mod$coefficients)=="metal",1:2]
woodp[425,]=coefficients(summary(mod))[names(mod$coefficients)=="wood",1:2]
Ethnictobap[425,]=coefficients(summary(mod))[names(mod$coefficients)=="Ethnictoba",1:2]
mod=glm.nb(titmc~Insecticide+human+dogcat+Ecotope+thatch+brick+metal+wood+Ethnic,maxit=100)
aic[426]=AIC(mod)
InsecticideYesp[426,]=coefficients(summary(mod))[names(mod$coefficients)=="InsecticideYes",1:2]
humanp[426,]=coefficients(summary(mod))[names(mod$coefficients)=="human",1:2]
dogcatp[426,]=coefficients(summary(mod))[names(mod$coefficients)=="dogcat",1:2]
EcotopeCoDp[426,]=coefficients(summary(mod))[names(mod$coefficients)=="EcotopeCoD",1:2]
thatchp[426,]=coefficients(summary(mod))[names(mod$coefficients)=="thatch",1:2]
brickp[426,]=coefficients(summary(mod))[names(mod$coefficients)=="brick",1:2]
metalp[426,]=coefficients(summary(mod))[names(mod$coefficients)=="metal",1:2]
woodp[426,]=coefficients(summary(mod))[names(mod$coefficients)=="wood",1:2]
Ethnictobap[426,]=coefficients(summary(mod))[names(mod$coefficients)=="Ethnictoba",1:2]
mod=glm.nb(titmc~ref_avail+human+dogcat+Ecotope+thatch+brick+metal+wood+Ethnic,maxit=100)
aic[427]=AIC(mod)
ref_availp[427,]=coefficients(summary(mod))[names(mod$coefficients)=="ref_avail",1:2]
humanp[427,]=coefficients(summary(mod))[names(mod$coefficients)=="human",1:2]
dogcatp[427,]=coefficients(summary(mod))[names(mod$coefficients)=="dogcat",1:2]
EcotopeCoDp[427,]=coefficients(summary(mod))[names(mod$coefficients)=="EcotopeCoD",1:2]
thatchp[427,]=coefficients(summary(mod))[names(mod$coefficients)=="thatch",1:2]
brickp[427,]=coefficients(summary(mod))[names(mod$coefficients)=="brick",1:2]
metalp[427,]=coefficients(summary(mod))[names(mod$coefficients)=="metal",1:2]
woodp[427,]=coefficients(summary(mod))[names(mod$coefficients)=="wood",1:2]
Ethnictobap[427,]=coefficients(summary(mod))[names(mod$coefficients)=="Ethnictoba",1:2]
mod=glm.nb(titmc~human+dogcat+Ecotope+thatch+brick+metal+wood+Ethnic,maxit=100)
aic[428]=AIC(mod)
humanp[428,]=coefficients(summary(mod))[names(mod$coefficients)=="human",1:2]
dogcatp[428,]=coefficients(summary(mod))[names(mod$coefficients)=="dogcat",1:2]
EcotopeCoDp[428,]=coefficients(summary(mod))[names(mod$coefficients)=="EcotopeCoD",1:2]
thatchp[428,]=coefficients(summary(mod))[names(mod$coefficients)=="thatch",1:2]
brickp[428,]=coefficients(summary(mod))[names(mod$coefficients)=="brick",1:2]
metalp[428,]=coefficients(summary(mod))[names(mod$coefficients)=="metal",1:2]
woodp[428,]=coefficients(summary(mod))[names(mod$coefficients)=="wood",1:2]
Ethnictobap[428,]=coefficients(summary(mod))[names(mod$coefficients)=="Ethnictoba",1:2]
mod=glm.nb(titmc~ref_avail+Insecticide+dogcat+Ecotope+thatch+brick+metal+wood+Ethnic,maxit=100)
aic[429]=AIC(mod)
ref_availp[429,]=coefficients(summary(mod))[names(mod$coefficients)=="ref_avail",1:2]
InsecticideYesp[429,]=coefficients(summary(mod))[names(mod$coefficients)=="InsecticideYes",1:2]
dogcatp[429,]=coefficients(summary(mod))[names(mod$coefficients)=="dogcat",1:2]
EcotopeCoDp[429,]=coefficients(summary(mod))[names(mod$coefficients)=="EcotopeCoD",1:2]
thatchp[429,]=coefficients(summary(mod))[names(mod$coefficients)=="thatch",1:2]
brickp[429,]=coefficients(summary(mod))[names(mod$coefficients)=="brick",1:2]
metalp[429,]=coefficients(summary(mod))[names(mod$coefficients)=="metal",1:2]
woodp[429,]=coefficients(summary(mod))[names(mod$coefficients)=="wood",1:2]
Ethnictobap[429,]=coefficients(summary(mod))[names(mod$coefficients)=="Ethnictoba",1:2]
mod=glm.nb(titmc~Insecticide+dogcat+Ecotope+thatch+brick+metal+wood+Ethnic,maxit=100)
aic[430]=AIC(mod)
InsecticideYesp[430,]=coefficients(summary(mod))[names(mod$coefficients)=="InsecticideYes",1:2]
dogcatp[430,]=coefficients(summary(mod))[names(mod$coefficients)=="dogcat",1:2]
EcotopeCoDp[430,]=coefficients(summary(mod))[names(mod$coefficients)=="EcotopeCoD",1:2]
thatchp[430,]=coefficients(summary(mod))[names(mod$coefficients)=="thatch",1:2]
brickp[430,]=coefficients(summary(mod))[names(mod$coefficients)=="brick",1:2]
metalp[430,]=coefficients(summary(mod))[names(mod$coefficients)=="metal",1:2]
woodp[430,]=coefficients(summary(mod))[names(mod$coefficients)=="wood",1:2]
Ethnictobap[430,]=coefficients(summary(mod))[names(mod$coefficients)=="Ethnictoba",1:2]
mod=glm.nb(titmc~ref_avail+dogcat+Ecotope+thatch+brick+metal+wood+Ethnic,maxit=100)
aic[431]=AIC(mod)
ref_availp[431,]=coefficients(summary(mod))[names(mod$coefficients)=="ref_avail",1:2]
dogcatp[431,]=coefficients(summary(mod))[names(mod$coefficients)=="dogcat",1:2]
EcotopeCoDp[431,]=coefficients(summary(mod))[names(mod$coefficients)=="EcotopeCoD",1:2]
thatchp[431,]=coefficients(summary(mod))[names(mod$coefficients)=="thatch",1:2]
brickp[431,]=coefficients(summary(mod))[names(mod$coefficients)=="brick",1:2]
metalp[431,]=coefficients(summary(mod))[names(mod$coefficients)=="metal",1:2]
woodp[431,]=coefficients(summary(mod))[names(mod$coefficients)=="wood",1:2]
Ethnictobap[431,]=coefficients(summary(mod))[names(mod$coefficients)=="Ethnictoba",1:2]
mod=glm.nb(titmc~dogcat+Ecotope+thatch+brick+metal+wood+Ethnic,maxit=100)
aic[432]=AIC(mod)
dogcatp[432,]=coefficients(summary(mod))[names(mod$coefficients)=="dogcat",1:2]
EcotopeCoDp[432,]=coefficients(summary(mod))[names(mod$coefficients)=="EcotopeCoD",1:2]
thatchp[432,]=coefficients(summary(mod))[names(mod$coefficients)=="thatch",1:2]
brickp[432,]=coefficients(summary(mod))[names(mod$coefficients)=="brick",1:2]
metalp[432,]=coefficients(summary(mod))[names(mod$coefficients)=="metal",1:2]
woodp[432,]=coefficients(summary(mod))[names(mod$coefficients)=="wood",1:2]
Ethnictobap[432,]=coefficients(summary(mod))[names(mod$coefficients)=="Ethnictoba",1:2]
mod=glm.nb(titmc~ref_avail+Insecticide+human+ad_birds+Ecotope+thatch+brick+metal+wood+Ethnic,maxit=100)
aic[433]=AIC(mod)
ref_availp[433,]=coefficients(summary(mod))[names(mod$coefficients)=="ref_avail",1:2]
InsecticideYesp[433,]=coefficients(summary(mod))[names(mod$coefficients)=="InsecticideYes",1:2]
humanp[433,]=coefficients(summary(mod))[names(mod$coefficients)=="human",1:2]
ad_birdsp[433,]=coefficients(summary(mod))[names(mod$coefficients)=="ad_birds",1:2]
EcotopeCoDp[433,]=coefficients(summary(mod))[names(mod$coefficients)=="EcotopeCoD",1:2]
thatchp[433,]=coefficients(summary(mod))[names(mod$coefficients)=="thatch",1:2]
brickp[433,]=coefficients(summary(mod))[names(mod$coefficients)=="brick",1:2]
metalp[433,]=coefficients(summary(mod))[names(mod$coefficients)=="metal",1:2]
woodp[433,]=coefficients(summary(mod))[names(mod$coefficients)=="wood",1:2]
Ethnictobap[433,]=coefficients(summary(mod))[names(mod$coefficients)=="Ethnictoba",1:2]
mod=glm.nb(titmc~Insecticide+human+ad_birds+Ecotope+thatch+brick+metal+wood+Ethnic,maxit=100)
aic[434]=AIC(mod)
InsecticideYesp[434,]=coefficients(summary(mod))[names(mod$coefficients)=="InsecticideYes",1:2]
humanp[434,]=coefficients(summary(mod))[names(mod$coefficients)=="human",1:2]
ad_birdsp[434,]=coefficients(summary(mod))[names(mod$coefficients)=="ad_birds",1:2]
EcotopeCoDp[434,]=coefficients(summary(mod))[names(mod$coefficients)=="EcotopeCoD",1:2]
thatchp[434,]=coefficients(summary(mod))[names(mod$coefficients)=="thatch",1:2]
brickp[434,]=coefficients(summary(mod))[names(mod$coefficients)=="brick",1:2]
metalp[434,]=coefficients(summary(mod))[names(mod$coefficients)=="metal",1:2]
woodp[434,]=coefficients(summary(mod))[names(mod$coefficients)=="wood",1:2]
Ethnictobap[434,]=coefficients(summary(mod))[names(mod$coefficients)=="Ethnictoba",1:2]
mod=glm.nb(titmc~ref_avail+human+ad_birds+Ecotope+thatch+brick+metal+wood+Ethnic,maxit=100)
aic[435]=AIC(mod)
ref_availp[435,]=coefficients(summary(mod))[names(mod$coefficients)=="ref_avail",1:2]
humanp[435,]=coefficients(summary(mod))[names(mod$coefficients)=="human",1:2]
ad_birdsp[435,]=coefficients(summary(mod))[names(mod$coefficients)=="ad_birds",1:2]
EcotopeCoDp[435,]=coefficients(summary(mod))[names(mod$coefficients)=="EcotopeCoD",1:2]
thatchp[435,]=coefficients(summary(mod))[names(mod$coefficients)=="thatch",1:2]
brickp[435,]=coefficients(summary(mod))[names(mod$coefficients)=="brick",1:2]
metalp[435,]=coefficients(summary(mod))[names(mod$coefficients)=="metal",1:2]
woodp[435,]=coefficients(summary(mod))[names(mod$coefficients)=="wood",1:2]
Ethnictobap[435,]=coefficients(summary(mod))[names(mod$coefficients)=="Ethnictoba",1:2]
mod=glm.nb(titmc~human+ad_birds+Ecotope+thatch+brick+metal+wood+Ethnic,maxit=100)
aic[436]=AIC(mod)
humanp[436,]=coefficients(summary(mod))[names(mod$coefficients)=="human",1:2]
ad_birdsp[436,]=coefficients(summary(mod))[names(mod$coefficients)=="ad_birds",1:2]
EcotopeCoDp[436,]=coefficients(summary(mod))[names(mod$coefficients)=="EcotopeCoD",1:2]
thatchp[436,]=coefficients(summary(mod))[names(mod$coefficients)=="thatch",1:2]
brickp[436,]=coefficients(summary(mod))[names(mod$coefficients)=="brick",1:2]
metalp[436,]=coefficients(summary(mod))[names(mod$coefficients)=="metal",1:2]
woodp[436,]=coefficients(summary(mod))[names(mod$coefficients)=="wood",1:2]
Ethnictobap[436,]=coefficients(summary(mod))[names(mod$coefficients)=="Ethnictoba",1:2]
mod=glm.nb(titmc~ref_avail+Insecticide+ad_birds+Ecotope+thatch+brick+metal+wood+Ethnic,maxit=100)
aic[437]=AIC(mod)
ref_availp[437,]=coefficients(summary(mod))[names(mod$coefficients)=="ref_avail",1:2]
InsecticideYesp[437,]=coefficients(summary(mod))[names(mod$coefficients)=="InsecticideYes",1:2]
ad_birdsp[437,]=coefficients(summary(mod))[names(mod$coefficients)=="ad_birds",1:2]
EcotopeCoDp[437,]=coefficients(summary(mod))[names(mod$coefficients)=="EcotopeCoD",1:2]
thatchp[437,]=coefficients(summary(mod))[names(mod$coefficients)=="thatch",1:2]
brickp[437,]=coefficients(summary(mod))[names(mod$coefficients)=="brick",1:2]
metalp[437,]=coefficients(summary(mod))[names(mod$coefficients)=="metal",1:2]
woodp[437,]=coefficients(summary(mod))[names(mod$coefficients)=="wood",1:2]
Ethnictobap[437,]=coefficients(summary(mod))[names(mod$coefficients)=="Ethnictoba",1:2]
mod=glm.nb(titmc~Insecticide+ad_birds+Ecotope+thatch+brick+metal+wood+Ethnic,maxit=100)
aic[438]=AIC(mod)
InsecticideYesp[438,]=coefficients(summary(mod))[names(mod$coefficients)=="InsecticideYes",1:2]
ad_birdsp[438,]=coefficients(summary(mod))[names(mod$coefficients)=="ad_birds",1:2]
EcotopeCoDp[438,]=coefficients(summary(mod))[names(mod$coefficients)=="EcotopeCoD",1:2]
thatchp[438,]=coefficients(summary(mod))[names(mod$coefficients)=="thatch",1:2]
brickp[438,]=coefficients(summary(mod))[names(mod$coefficients)=="brick",1:2]
metalp[438,]=coefficients(summary(mod))[names(mod$coefficients)=="metal",1:2]
woodp[438,]=coefficients(summary(mod))[names(mod$coefficients)=="wood",1:2]
Ethnictobap[438,]=coefficients(summary(mod))[names(mod$coefficients)=="Ethnictoba",1:2]
mod=glm.nb(titmc~ref_avail+ad_birds+Ecotope+thatch+brick+metal+wood+Ethnic,maxit=100)
aic[439]=AIC(mod)
ref_availp[439,]=coefficients(summary(mod))[names(mod$coefficients)=="ref_avail",1:2]
ad_birdsp[439,]=coefficients(summary(mod))[names(mod$coefficients)=="ad_birds",1:2]
EcotopeCoDp[439,]=coefficients(summary(mod))[names(mod$coefficients)=="EcotopeCoD",1:2]
thatchp[439,]=coefficients(summary(mod))[names(mod$coefficients)=="thatch",1:2]
brickp[439,]=coefficients(summary(mod))[names(mod$coefficients)=="brick",1:2]
metalp[439,]=coefficients(summary(mod))[names(mod$coefficients)=="metal",1:2]
woodp[439,]=coefficients(summary(mod))[names(mod$coefficients)=="wood",1:2]
Ethnictobap[439,]=coefficients(summary(mod))[names(mod$coefficients)=="Ethnictoba",1:2]
mod=glm.nb(titmc~ad_birds+Ecotope+thatch+brick+metal+wood+Ethnic,maxit=100)
aic[440]=AIC(mod)
ad_birdsp[440,]=coefficients(summary(mod))[names(mod$coefficients)=="ad_birds",1:2]
EcotopeCoDp[440,]=coefficients(summary(mod))[names(mod$coefficients)=="EcotopeCoD",1:2]
thatchp[440,]=coefficients(summary(mod))[names(mod$coefficients)=="thatch",1:2]
brickp[440,]=coefficients(summary(mod))[names(mod$coefficients)=="brick",1:2]
metalp[440,]=coefficients(summary(mod))[names(mod$coefficients)=="metal",1:2]
woodp[440,]=coefficients(summary(mod))[names(mod$coefficients)=="wood",1:2]
Ethnictobap[440,]=coefficients(summary(mod))[names(mod$coefficients)=="Ethnictoba",1:2]
mod=glm.nb(titmc~ref_avail+Insecticide+human+Ecotope+thatch+brick+metal+wood+Ethnic,maxit=100)
aic[441]=AIC(mod)
[truncated: 10,786,875 more chars]
